# Supplementary material for: Novel Nine-Exon AR Transcripts (Exon 1/Exon 1b/Exons 2–8) in Normal and Cancerous Breast and Prostate Cells
Source: Int J Mol Sci. 2016 Dec 27;18(1):40. doi: 10.3390/ijms18010040 (PMC5297675; doi:10.3390/ijms18010040)
Supplement: Supplementary file 1 [file ijms-18-00040-s001.zip]

Archive with 3 entries (2 files):
- ijms-154219-Supplementary Materials/
- ijms-154219-Supplementary Materials/ijms-154219-Supplemental Table 2.xls
- ijms-154219-Supplementary Materials/ijms-154219-supplementary.pdf
