# Supplementary material for: Novel Nine-Exon AR Transcripts (Exon 1/Exon 1b/Exons 2–8) in Normal and Cancerous Breast and Prostate Cells
Source: Int J Mol Sci. 2016 Dec 27;18(1):40. doi: 10.3390/ijms18010040 (PMC5297675; doi:10.3390/ijms18010040)
Supplement: Supplementary file 1 [file ijms-18-00040-s001.zip › ijms-154219-Supplementary Materials/ijms-154219-Supplemental Table 2.xls]

## Sheet: B compared to A
Differentially expressed genes in LNCaP cells expressing no ectopic type 3a AR treated with vehicle (condition A) and 10 nM DHT (condition B)
Transcript ID	gene_assignment	Gene Symbol	RefSeq	mrna_assignment	stepup(p-value)	Fold-Change
16696187	NM_000130 // F5 // coagulation factor V (proaccelerin, labile factor) // 1q23 // 2153 /	F5	NM_000130	NM_000130 // RefSeq // Homo sapiens coagulation factor V (proaccelerin, labile factor)	4.79753e-07	11.5976
16715793	NM_001161353 // KCNMA1 // potassium large conductance calcium-activated channel, subfam	KCNMA1	NM_001161353	NM_001161353 // RefSeq // Homo sapiens potassium large conductance calcium-activated ch	4.79753e-07	2.64139
17059567	NM_024636 // STEAP4 // STEAP family member 4 // 7q21.12 // 79689 /// ENST00000380079 //	STEAP4	NM_024636	NM_024636 // RefSeq // Homo sapiens STEAP family member 4 (STEAP4), mRNA. // chr7 // 10	5.06274e-07	53.1378
16746379	NM_015261 // NCAPD3 // non-SMC condensin II complex, subunit D3 // 11q25 // 23310 /// E	NCAPD3	NM_015261	NM_015261 // RefSeq // Homo sapiens non-SMC condensin II complex, subunit D3 (NCAPD3),	5.06274e-07	5.27224
16920671	NM_020182 // PMEPA1 // prostate transmembrane protein, androgen induced 1 // 20q13.31-q	PMEPA1	NM_020182	NM_020182 // RefSeq // Homo sapiens prostate transmembrane protein, androgen induced 1	5.06274e-07	5.97742
16996564	NM_024930 // ELOVL7 // ELOVL family member 7, elongation of long chain fatty acids (yea	ELOVL7	NM_024930	NM_024930 // RefSeq // Homo sapiens ELOVL family member 7, elongation of long chain fat	6.62701e-07	5.75636
16923068	---		---	TCONS_00029024-XLOC_013947 // Rinn lincRNAs // linc-UMODL1-5 chr21:+:42953358-42954625	8.06371e-07	15.4521
17075712	NM_000742 // CHRNA2 // cholinergic receptor, nicotinic, alpha 2 (neuronal) // 8p21 // 1	CHRNA2	NM_000742	NM_000742 // RefSeq // Homo sapiens cholinergic receptor, nicotinic, alpha 2 (neuronal)	8.2136e-07	13.0821
16997041	NR_026578 // LOC647859 // occludin pseudogene // 5q13.2 // 647859	LOC647859	NR_026578	NR_026578 // RefSeq // Homo sapiens occludin pseudogene (LOC647859), non-coding RNA. //	9.58106e-07	-2.45
16909551	NM_024409 // NPPC // natriuretic peptide C // 2q24-qter // 4880 /// ENST00000409852 //	NPPC	NM_024409	NM_024409 // RefSeq // Homo sapiens natriuretic peptide precursor C (NPPC), mRNA. // ch	9.72329e-07	46.4254
16968797	NM_014606 // HERC3 // hect domain and RLD 3 // 4q21 // 8916 /// ENST00000402738 // HERC	HERC3	NM_014606	NM_014606 // RefSeq // Homo sapiens hect domain and RLD 3 (HERC3), mRNA. // chr4 // 100	1.28181e-06	2.44844
16698556	NM_173854 // SLC41A1 // solute carrier family 41, member 1 // 1q32.1 // 254428 /// ENST	SLC41A1	NM_173854	NM_173854 // RefSeq // Homo sapiens solute carrier family 41, member 1 (SLC41A1), mRNA.	1.6316e-06	2.91875
16805495	NM_000875 // IGF1R // insulin-like growth factor 1 receptor // 15q26.3 // 3480 /// ENST	IGF1R	NM_000875	NM_000875 // RefSeq // Homo sapiens insulin-like growth factor 1 receptor (IGF1R), mRNA	2.5862e-06	5.50203
16877172	NM_014668 // GREB1 // growth regulation by estrogen in breast cancer 1 // 2p25.1 // 968	GREB1	NM_014668	NM_014668 // RefSeq // Homo sapiens growth regulation by estrogen in breast cancer 1 (G	2.5862e-06	4.8751
16894283	NM_138799 // MBOAT2 // membrane bound O-acyltransferase domain containing 2 // 2p25.1 /	MBOAT2	NM_138799	NM_138799 // RefSeq // Homo sapiens membrane bound O-acyltransferase domain containing	2.5862e-06	3.06053
17085267	NM_001099279 // FOXD4L2 // forkhead box D4-like 2 // 9p12 // 100036519 /// NM_199244 //	FOXD4L2	NM_001099279	NM_001099279 // RefSeq // Homo sapiens forkhead box D4-like 2 (FOXD4L2), mRNA. // chr9	2.5862e-06	3.07757
17094609	NM_001099279 // FOXD4L2 // forkhead box D4-like 2 // 9p12 // 100036519 /// NM_199244 //	FOXD4L2	NM_001099279	NM_001099279 // RefSeq // Homo sapiens forkhead box D4-like 2 (FOXD4L2), mRNA. // chr9	2.5862e-06	3.07757
16821239	NM_001100625 // CENPN // centromere protein N // 16q23.2 // 55839 /// NM_001100624 // C	CENPN	NM_001100625	NM_001100625 // RefSeq // Homo sapiens centromere protein N (CENPN), transcript variant	2.5862e-06	5.22648
16771894	NM_022782 // MPHOSPH9 // M-phase phosphoprotein 9 // 12q24.31 // 10198 /// ENST00000302	MPHOSPH9	NM_022782	NM_022782 // RefSeq // Homo sapiens M-phase phosphoprotein 9 (MPHOSPH9), mRNA. // chr12	3.20675e-06	2.17991
16891575	NM_004457 // ACSL3 // acyl-CoA synthetase long-chain family member 3 // 2q34-q35 // 218	ACSL3	NM_004457	NM_004457 // RefSeq // Homo sapiens acyl-CoA synthetase long-chain family member 3 (ACS	3.20675e-06	3.19171
16698521	NM_033102 // SLC45A3 // solute carrier family 45, member 3 // 1q32.1 // 85414 /// ENST0	SLC45A3	NM_033102	NM_033102 // RefSeq // Homo sapiens solute carrier family 45, member 3 (SLC45A3), mRNA.	3.20675e-06	5.07385
16671305	NM_130898 // CREB3L4 // cAMP responsive element binding protein 3-like 4 // 1q21.3 // 1	CREB3L4	NM_130898	NM_130898 // RefSeq // Homo sapiens cAMP responsive element binding protein 3-like 4 (C	3.20675e-06	2.12908
17117619	---		---	BC013389 // GenBank // Homo sapiens, clone IMAGE:3932143, mRNA. // chr14 // 100 // 77 /	3.89228e-06	2.44908
17085595	NM_001085476 // FOXD4L6 // forkhead box D4-like 6 // 9q21.11 // 653404 /// NM_199135 //	FOXD4L6	NM_001085476	NM_001085476 // RefSeq // Homo sapiens forkhead box D4-like 6 (FOXD4L6), mRNA. // chr9	3.89228e-06	3.37405
17075536	NM_006167 // NKX3-1 // NK3 homeobox 1 // 8p21 // 4824 /// ENST00000380871 // NKX3-1 //	NKX3-1	NM_006167	NM_006167 // RefSeq // Homo sapiens NK3 homeobox 1 (NKX3-1), mRNA. // chr8 // 100 // 10	4.36713e-06	3.34904
16904741	NM_013233 // STK39 // serine threonine kinase 39 // 2q24.3 // 27347 /// ENST00000355999	STK39	NM_013233	NM_013233 // RefSeq // Homo sapiens serine threonine kinase 39 (STK39), mRNA. // chr2 /	4.7855e-06	2.57616
17056813	Y00790 // TARP // TCR gamma alternate reading frame protein // 7p15-p14 // 445347 /// E	TARP	Y00790	Y00790 // GenBank // Human mRNA for T-cell receptor gamma-chain. // chr7 // 100 // 100	4.7855e-06	16.5136
17056823	BC105589 // TARP // TCR gamma alternate reading frame protein // 7p15-p14 // 445347 ///	TARP	BC105589	BC105589 // GenBank // Homo sapiens TCR gamma alternate reading frame protein, mRNA (cD	4.7855e-06	16.5136
16955939	NM_015541 // LRIG1 // leucine-rich repeats and immunoglobulin-like domains 1 // 3p14 //	LRIG1	NM_015541	NM_015541 // RefSeq // Homo sapiens leucine-rich repeats and immunoglobulin-like domain	5.21412e-06	2.34717
17087790	NM_080546 // SLC44A1 // solute carrier family 44, member 1 // 9q31.2 // 23446 /// ENST0	SLC44A1	NM_080546	NM_080546 // RefSeq // Homo sapiens solute carrier family 44, member 1 (SLC44A1), mRNA.	5.8961e-06	-2.35
17014166	---		---	TCONS_00011401-XLOC_005517 // Rinn lincRNAs // linc-TULP4 chr6:+:158703294-158733390 //	5.95474e-06	-2.15
16889026	NM_001127257 // SLC39A10 // solute carrier family 39 (zinc transporter), member 10 // 2	SLC39A10	NM_001127257	NM_001127257 // RefSeq // Homo sapiens solute carrier family 39 (zinc transporter), mem	5.95474e-06	2.11692
16729896	NM_001105522 // TRIM49L1 // tripartite motif-containing 49-like 1 // 11q14.3 // 729384	TRIM49L1	NM_001105522	NM_001105522 // RefSeq // Homo sapiens tripartite motif-containing 49-like 1 (TRIM49L1)	6.12941e-06	17.0721
16743200	NM_001105522 // TRIM49L1 // tripartite motif-containing 49-like 1 // 11q14.3 // 729384	TRIM49L1	NM_001105522	NM_001105522 // RefSeq // Homo sapiens tripartite motif-containing 49-like 1 (TRIM49L1)	6.12941e-06	17.0721
17015637	NM_017770 // ELOVL2 // elongation of very long chain fatty acids (FEN1/Elo2, SUR4/Elo3,	ELOVL2	NM_017770	NM_017770 // RefSeq // Homo sapiens elongation of very long chain fatty acids (FEN1/Elo	6.1362e-06	5.83076
16985704	NM_002538 // OCLN // occludin // 5q13.1 // 4950 /// ENST00000355237 // OCLN // occludin	OCLN	NM_002538	NM_002538 // RefSeq // Homo sapiens occludin (OCLN), mRNA. // chr5 // 100 // 63 // 12 /	6.23095e-06	-2.24
16884967	NM_020548 // DBI // diazepam binding inhibitor (GABA receptor modulator, acyl-CoA bindi	DBI	NM_020548	NM_020548 // RefSeq // Homo sapiens diazepam binding inhibitor (GABA receptor modulator	6.23095e-06	2.84113
17077171	NM_000912 // OPRK1 // opioid receptor, kappa 1 // 8q11.2 // 4986 /// ENST00000265572 //	OPRK1	NM_000912	NM_000912 // RefSeq // Homo sapiens opioid receptor, kappa 1 (OPRK1), mRNA. // chr8 //	6.23145e-06	5.793
16771430	NM_006549 // CAMKK2 // calcium/calmodulin-dependent protein kinase kinase 2, beta // 12	CAMKK2	NM_006549	NM_006549 // RefSeq // Homo sapiens calcium/calmodulin-dependent protein kinase kinase	6.99598e-06	2.32736
16681304	NM_018948 // ERRFI1 // ERBB receptor feedback inhibitor 1 // 1p36 // 54206 /// ENST0000	ERRFI1	NM_018948	TCONS_00001384-XLOC_000695 // Rinn lincRNAs // linc-TNFRSF9 chr1:-:8062788-8067529 // c	8.49002e-06	3.89574
16911493	NM_018327 // SPTLC3 // serine palmitoyltransferase, long chain base subunit 3 // 20p12.	SPTLC3	NM_018327	NM_018327 // RefSeq // Homo sapiens serine palmitoyltransferase, long chain base subuni	9.46537e-06	-4.14
16774319	NM_178009 // DGKH // diacylglycerol kinase, eta // 13q14.11 // 160851 /// NM_152910 //	DGKH	NM_178009	NM_178009 // RefSeq // Homo sapiens diacylglycerol kinase, eta (DGKH), transcript varia	9.46537e-06	-3.03
16697166	NM_025191 // EDEM3 // ER degradation enhancer, mannosidase alpha-like 3 // 1q25 // 8026	EDEM3	NM_025191	NM_025191 // RefSeq // Homo sapiens ER degradation enhancer, mannosidase alpha-like 3 (	9.46537e-06	2.10574
16721593	NM_003621 // PPFIBP2 // PTPRF interacting protein, binding protein 2 (liprin beta 2) //	PPFIBP2	NM_003621	NM_003621 // RefSeq // Homo sapiens PTPRF interacting protein, binding protein 2 (lipri	9.48365e-06	2.04916
16763577	NM_018018 // SLC38A4 // solute carrier family 38, member 4 // 12q13 // 55089 /// NM_001	SLC38A4	NM_018018	NM_018018 // RefSeq // Homo sapiens solute carrier family 38, member 4 (SLC38A4), trans	9.55107e-06	10.1865
16925872	NM_001135099 // TMPRSS2 // transmembrane protease, serine 2 // 21q22.3 // 7113 /// NM_0	TMPRSS2	NM_001135099	NM_001135099 // RefSeq // Homo sapiens transmembrane protease, serine 2 (TMPRSS2), tran	9.55107e-06	4.25234
16944588	NM_021082 // SLC15A2 // solute carrier family 15 (H+/peptide transporter), member 2 //	SLC15A2	NM_021082	NM_021082 // RefSeq // Homo sapiens solute carrier family 15 (H+/peptide transporter),	9.74553e-06	4.85682
17021831	NM_001143957 // GPR63 // G protein-coupled receptor 63 // 6q16.1-q16.3 // 81491 /// NM_	GPR63	NM_001143957	NM_001143957 // RefSeq // Homo sapiens G protein-coupled receptor 63 (GPR63), transcrip	9.74553e-06	-2.77
17056817	NM_001003799 // TARP // TCR gamma alternate reading frame protein // 7p15-p14 // 445347	TARP	NM_001003799	NM_001003799 // RefSeq // Homo sapiens TCR gamma alternate reading frame protein (TARP)	9.74553e-06	11.7455
16837128	NM_002737 // PRKCA // protein kinase C, alpha // 17q22-q23.2 // 5578 /// ENST0000028438	PRKCA	NM_002737	NM_002737 // RefSeq // Homo sapiens protein kinase C, alpha (PRKCA), mRNA. // chr17 //	1.13607e-05	3.59954
16995500	NM_001127671 // LIFR // leukemia inhibitory factor receptor alpha // 5p13-p12 // 3977 /	LIFR	NM_001127671	NM_001127671 // RefSeq // Homo sapiens leukemia inhibitory factor receptor alpha (LIFR)	1.14002e-05	3.22003
16944524	NM_014980 // STXBP5L // syntaxin binding protein 5-like // 3q13.33 // 9515 /// ENST0000	STXBP5L	NM_014980	NM_014980 // RefSeq // Homo sapiens syntaxin binding protein 5-like (STXBP5L), mRNA. //	1.14002e-05	-2.84
16907979	NM_173076 // ABCA12 // ATP-binding cassette, sub-family A (ABC1), member 12 // 2q34 //	ABCA12	NM_173076	NM_173076 // RefSeq // Homo sapiens ATP-binding cassette, sub-family A (ABC1), member 1	1.17893e-05	-4.56
16988133	NM_021614 // KCNN2 // potassium intermediate/small conductance calcium-activated channe	KCNN2	NM_021614	NM_021614 // RefSeq // Homo sapiens potassium intermediate/small conductance calcium-ac	1.19783e-05	2.66432
17101990	NM_014927 // CNKSR2 // connector enhancer of kinase suppressor of Ras 2 // Xp22.12 // 2	CNKSR2	NM_014927	NM_014927 // RefSeq // Homo sapiens connector enhancer of kinase suppressor of Ras 2 (C	1.19783e-05	3.35103
16944738	NM_006810 // PDIA5 // protein disulfide isomerase family A, member 5 // 3q21.1 // 10954	PDIA5	NM_006810	NM_006810 // RefSeq // Homo sapiens protein disulfide isomerase family A, member 5 (PDI	1.22603e-05	2.13426
17011079	NM_024641 // MANEA // mannosidase, endo-alpha // 6q16.1 // 79694 /// ENST00000358812 //	MANEA	NM_024641	NM_024641 // RefSeq // Homo sapiens mannosidase, endo-alpha (MANEA), mRNA. // chr6 // 9	1.35579e-05	-2.25
17056815	BC039116 // TRGC2 // T cell receptor gamma constant 2 // 7p14 // 6967 /// ENST000003903	TRGC2	BC039116	BC039116 // GenBank // Homo sapiens T cell receptor gamma constant 2, mRNA (cDNA clone	1.36911e-05	14.3784
17087861	NM_018112 // TMEM38B // transmembrane protein 38B // 9q31.2 // 55151 /// ENST0000037469	TMEM38B	NM_018112	NM_018112 // RefSeq // Homo sapiens transmembrane protein 38B (TMEM38B), mRNA. // chr9	1.37842e-05	-2.25
16874633	NM_199249 // C19orf48 // chromosome 19 open reading frame 48 // 19q13.33 // 84798 /// N	C19orf48	NM_199249	NM_199249 // RefSeq // Homo sapiens chromosome 19 open reading frame 48 (C19orf48), mRN	1.37842e-05	2.5423
16998309	NM_012081 // ELL2 // elongation factor, RNA polymerase II, 2 // 5q15 // 22936 /// ENST0	ELL2	NM_012081	NM_012081 // RefSeq // Homo sapiens elongation factor, RNA polymerase II, 2 (ELL2), mRN	1.42236e-05	3.41474
16850759	NM_001105244 // PTPRM // protein tyrosine phosphatase, receptor type, M // 18p11.2 // 5	PTPRM	NM_001105244	NM_001105244 // RefSeq // Homo sapiens protein tyrosine phosphatase, receptor type, M (	1.44385e-05	2.28018
17004747	NM_017906 // PAK1IP1 // PAK1 interacting protein 1 // 6p24.2 // 55003 /// ENST000003795	PAK1IP1	NM_017906	NM_017906 // RefSeq // Homo sapiens PAK1 interacting protein 1 (PAK1IP1), mRNA. // chr6	1.44385e-05	2.31367
17091928	NM_207305 // FOXD4 // forkhead box D4 // 9p24.3 // 2298 /// ENST00000382500 // FOXD4 //	FOXD4	NM_207305	NM_207305 // RefSeq // Homo sapiens forkhead box D4 (FOXD4), mRNA. // chr9 // 100 // 10	1.44385e-05	3.22101
17065709	NM_015458 // MTMR9 // myotubularin related protein 9 // 8p23-p22 // 66036 /// ENST00000	MTMR9	NM_015458	NM_015458 // RefSeq // Homo sapiens myotubularin related protein 9 (MTMR9), mRNA. // ch	1.45521e-05	2.32136
16983373	NM_019018 // FAM105A // family with sequence similarity 105, member A // 5p15.2 // 5449	FAM105A	NM_019018	NM_019018 // RefSeq // Homo sapiens family with sequence similarity 105, member A (FAM1	1.61891e-05	5.49513
17077004	NM_003068 // SNAI2 // snail homolog 2 (Drosophila) // 8q11 // 6591 /// ENST00000396822	SNAI2	NM_003068	NM_003068 // RefSeq // Homo sapiens snail homolog 2 (Drosophila) (SNAI2), mRNA. // chr8	1.71637e-05	20.6865
17080749	NM_014109 // ATAD2 // ATPase family, AAA domain containing 2 // 8q24.13 // 29028 /// EN	ATAD2	NM_014109	NM_014109 // RefSeq // Homo sapiens ATPase family, AAA domain containing 2 (ATAD2), mRN	1.71825e-05	2.19427
16678518	NM_021205 // RHOU // ras homolog gene family, member U // 1q42.11-q42.3 // 58480 /// NR	RHOU	NM_021205	NM_021205 // RefSeq // Homo sapiens ras homolog gene family, member U (RHOU), mRNA. //	1.71825e-05	2.8337
16864628	NM_001002231 // KLK2 // kallikrein-related peptidase 2 // 19q13.41 // 3817 /// NM_00555	KLK2	NM_001002231	NM_001002231 // RefSeq // Homo sapiens kallikrein-related peptidase 2 (KLK2), transcrip	1.73666e-05	6.94964
16848079	NM_017983 // WIPI1 // WD repeat domain, phosphoinositide interacting 1 // 17q24.2 // 55	WIPI1	NM_017983	NM_017983 // RefSeq // Homo sapiens WD repeat domain, phosphoinositide interacting 1 (W	1.73666e-05	3.15647
17078870	NM_005941 // MMP16 // matrix metallopeptidase 16 (membrane-inserted) // 8q21.3 // 4325	MMP16	NM_005941	NM_005941 // RefSeq // Homo sapiens matrix metallopeptidase 16 (membrane-inserted) (MMP	1.73666e-05	-3.02
16831046	NM_153210 // USP43 // ubiquitin specific peptidase 43 // 17p13.1 // 124739 /// ENST0000	USP43	NM_153210	NM_153210 // RefSeq // Homo sapiens ubiquitin specific peptidase 43 (USP43), mRNA. // c	1.73666e-05	2.34466
16884732	NM_012184 // FOXD4L1 // forkhead box D4-like 1 // 2q13 // 200350 /// ENST00000306507 //	FOXD4L1	NM_012184	NM_012184 // RefSeq // Homo sapiens forkhead box D4-like 1 (FOXD4L1), mRNA. // chr2 //	1.77227e-05	2.50926
17018408	NM_012391 // SPDEF // SAM pointed domain containing ets transcription factor // 6p21.3	SPDEF	NM_012391	NM_012391 // RefSeq // Homo sapiens SAM pointed domain containing ets transcription fac	1.79372e-05	2.24052
16963906	AK092548 // LOC285463 // hypothetical LOC285463 // 4p16.3 // 285463	LOC285463	AK092548	AK092548 // GenBank // Homo sapiens cDNA FLJ35229 fis, clone PROST2001414. // chr4 // 1	1.79482e-05	3.87128
16980160	NM_003866 // INPP4B // inositol polyphosphate-4-phosphatase, type II, 105kDa // 4q31.21	INPP4B	NM_003866	NM_003866 // RefSeq // Homo sapiens inositol polyphosphate-4-phosphatase, type II, 105k	1.79482e-05	2.60822
17062321	NM_017954 // CADPS2 // Ca++-dependent secretion activator 2 // 7q31.3 // 93664 /// NM_0	CADPS2	NM_017954	NM_017954 // RefSeq // Homo sapiens Ca++-dependent secretion activator 2 (CADPS2), tran	1.84802e-05	3.10258
17092045	NM_134428 // RFX3 // regulatory factor X, 3 (influences HLA class II expression) // 9p2	RFX3	NM_134428	NM_134428 // RefSeq // Homo sapiens regulatory factor X, 3 (influences HLA class II exp	1.85225e-05	-3.78
17102041	NM_004595 // SMS // spermine synthase // Xp22.1 // 6611 /// ENST00000404933 // SMS // s	SMS	NM_004595	TCONS_l2_00000663-XLOC_l2_000477 // Broad TUCP // linc-KLHDC9 chr1:+:160864696-16086629	2.03383e-05	2.47114
16687123	NM_002867 // RAB3B // RAB3B, member RAS oncogene family // 1p32-p31 // 5865 /// ENST000	RAB3B	NM_002867	NM_002867 // RefSeq // Homo sapiens RAB3B, member RAS oncogene family (RAB3B), mRNA. //	2.06143e-05	2.30164
16778849	NM_002298 // LCP1 // lymphocyte cytosolic protein 1 (L-plastin) // 13q14.3 // 3936 ///	LCP1	NM_002298	NM_002298 // RefSeq // Homo sapiens lymphocyte cytosolic protein 1 (L-plastin) (LCP1),	2.06143e-05	2.0091
16874672	NM_004917 // KLK4 // kallikrein-related peptidase 4 // 19q13.41 // 9622 /// ENST0000032	KLK4	NM_004917	NM_004917 // RefSeq // Homo sapiens kallikrein-related peptidase 4 (KLK4), mRNA. // chr	2.23562e-05	2.11011
16773430	NM_001260 // CDK8 // cyclin-dependent kinase 8 // 13q12 // 1024 /// ENST00000381527 //	CDK8	NM_001260	NM_001260 // RefSeq // Homo sapiens cyclin-dependent kinase 8 (CDK8), mRNA. // chr13 //	2.31945e-05	-2.3
16874665	NR_002948 // KLKP1 // kallikrein pseudogene 1 // 19q13.41 // 606293 /// DQ211698 // KLK	KLKP1	NR_002948	TCONS_00026766-XLOC_013385 // Rinn lincRNAs // linc-KLK15 chr19:-:51385353-51399654 //	2.31945e-05	2.36839
16749459	NM_003622 // PPFIBP1 // PTPRF interacting protein, binding protein 1 (liprin beta 1) //	PPFIBP1	NM_003622	NM_003622 // RefSeq // Homo sapiens PTPRF interacting protein, binding protein 1 (lipri	2.38914e-05	2.50518
16731441	NM_006006 // ZBTB16 // zinc finger and BTB domain containing 16 // 11q23.1 // 7704 ///	ZBTB16	NM_006006	NM_006006 // RefSeq // Homo sapiens zinc finger and BTB domain containing 16 (ZBTB16),	2.39122e-05	2.32774
16849286	NM_018414 // ST6GALNAC1 // ST6 (alpha-N-acetyl-neuraminyl-2,3-beta-galactosyl-1,3)-N-ac	ST6GALNAC1	NM_018414	NM_018414 // RefSeq // Homo sapiens ST6 (alpha-N-acetyl-neuraminyl-2,3-beta-galactosyl-	2.39122e-05	4.68883
16961162	NM_014926 // SLITRK3 // SLIT and NTRK-like family, member 3 // 3q26.1 // 22865 /// ENST	SLITRK3	NM_014926	NM_014926 // RefSeq // Homo sapiens SLIT and NTRK-like family, member 3 (SLITRK3), mRNA	2.4438e-05	-2.16
16936925	NM_020873 // LRRN1 // leucine rich repeat neuronal 1 // 3p26.2 // 57633 /// ENST0000031	LRRN1	NM_020873	NM_020873 // RefSeq // Homo sapiens leucine rich repeat neuronal 1 (LRRN1), mRNA. // ch	2.45618e-05	-4.88
17015606	NM_005906 // MAK // male germ cell-associated kinase // 6p24 // 4117 /// ENST0000031324	MAK	NM_005906	NM_005906 // RefSeq // Homo sapiens male germ cell-associated kinase (MAK), mRNA. // ch	2.49744e-05	6.37713
16848070	NM_001174166 // SLC16A6 // solute carrier family 16, member 6 (monocarboxylic acid tran	SLC16A6	NM_001174166	NM_001174166 // RefSeq // Homo sapiens solute carrier family 16, member 6 (monocarboxyl	2.6253e-05	3.81648
16984562	NM_001178055 // PARP8 // poly (ADP-ribose) polymerase family, member 8 // 5q11.1 // 796	PARP8	NM_001178055	NM_001178055 // RefSeq // Homo sapiens poly (ADP-ribose) polymerase family, member 8 (P	2.9887e-05	-2.37
17089188	NM_014007 // ZBTB43 // zinc finger and BTB domain containing 43 // 9q33-q34 // 23099 //	ZBTB43	NM_014007	NM_014007 // RefSeq // Homo sapiens zinc finger and BTB domain containing 43 (ZBTB43),	2.9887e-05	-2.25
16986351	NM_006633 // IQGAP2 // IQ motif containing GTPase activating protein 2 // 5q13.3 // 107	IQGAP2	NM_006633	NM_006633 // RefSeq // Homo sapiens IQ motif containing GTPase activating protein 2 (IQ	3.0456e-05	2.10413
16744138	NM_015065 // EXPH5 // exophilin 5 // 11q22.3 // 23086 /// ENST00000265843 // EXPH5 // e	EXPH5	NM_015065	NM_015065 // RefSeq // Homo sapiens exophilin 5 (EXPH5), mRNA. // chr11 // 100 // 77 //	3.67133e-05	-2.54
17117695	---		---	AK023660 // GenBank // Homo sapiens cDNA FLJ13598 fis, clone PLACE1009921. // chr16 //	3.8353e-05	2.15174
16780271	NM_005845 // ABCC4 // ATP-binding cassette, sub-family C (CFTR/MRP), member 4 // 13q32	ABCC4	NM_005845	NM_005845 // RefSeq // Homo sapiens ATP-binding cassette, sub-family C (CFTR/MRP), memb	3.93062e-05	2.13701
17088390	NM_000608 // ORM2 // orosomucoid 2 // 9q32 // 5005 /// ENST00000431067 // ORM2 // oroso	ORM2	NM_000608	NM_000608 // RefSeq // Homo sapiens orosomucoid 2 (ORM2), mRNA. // chr9 // 100 // 100 /	3.97989e-05	7.68573
16958638	NM_014079 // KLF15 // Kruppel-like factor 15 // 3q13-q21 // 28999 /// ENST00000296233 /	KLF15	NM_014079	NM_014079 // RefSeq // Homo sapiens Kruppel-like factor 15 (KLF15), mRNA. // chr3 // 10	3.97989e-05	2.63349
16738512	NM_003627 // SLC43A1 // solute carrier family 43, member 1 // 11p11.2-p11.1 // 8501 ///	SLC43A1	NM_003627	NM_003627 // RefSeq // Homo sapiens solute carrier family 43, member 1 (SLC43A1), mRNA.	4.05456e-05	2.69891
16981606	NM_000860 // HPGD // hydroxyprostaglandin dehydrogenase 15-(NAD) // 4q34-q35 // 3248 //	HPGD	NM_000860	NM_000860 // RefSeq // Homo sapiens hydroxyprostaglandin dehydrogenase 15-(NAD) (HPGD),	4.27455e-05	3.82052
16674973	NM_030806 // C1orf21 // chromosome 1 open reading frame 21 // 1q25 // 81563 /// ENST000	C1orf21	NM_030806	NM_030806 // RefSeq // Homo sapiens chromosome 1 open reading frame 21 (C1orf21), mRNA.	5.15768e-05	2.36714
17087758	NM_015469 // NIPSNAP3A // nipsnap homolog 3A (C. elegans) // 9q31.1 // 25934 /// ENST00	NIPSNAP3A	NM_015469	NM_015469 // RefSeq // Homo sapiens nipsnap homolog 3A (C. elegans) (NIPSNAP3A), mRNA.	5.24493e-05	-2.13
16944574	NM_018456 // EAF2 // ELL associated factor 2 // 3q13.33 // 55840 /// ENST00000273668 //	EAF2	NM_018456	NM_018456 // RefSeq // Homo sapiens ELL associated factor 2 (EAF2), mRNA. // chr3 // 10	5.33292e-05	3.33626
17097643	NM_005118 // TNFSF15 // tumor necrosis factor (ligand) superfamily, member 15 // 9q32 /	TNFSF15	NM_005118	NM_005118 // RefSeq // Homo sapiens tumor necrosis factor (ligand) superfamily, member	5.33292e-05	-2.35
17008720	NM_018960 // GNMT // glycine N-methyltransferase // 6p12 // 27232 /// ENST00000372808 /	GNMT	NM_018960	NM_018960 // RefSeq // Homo sapiens glycine N-methyltransferase (GNMT), mRNA. // chr6 /	5.46456e-05	5.25046
16949924	AK127609 // LOC100128262 // hypothetical LOC100128262 // 3q29 // 100128262	LOC100128262	AK127609	AK127609 // GenBank // Homo sapiens cDNA FLJ45707 fis, clone FEHRT2001482. // chr3 // 9	5.71681e-05	2.71954
17048724	NM_177455 // BHLHA15 // basic helix-loop-helix family, member a15 // 7q21.3 // 168620 /	BHLHA15	NM_177455	NM_177455 // RefSeq // Homo sapiens basic helix-loop-helix family, member a15 (BHLHA15)	5.73237e-05	3.75992
16868453	ENST00000457674 // ZNF812 // zinc finger protein 812 // 19p13.2 // 729648	ZNF812	ENST00000457674	AK296815 // GenBank // Homo sapiens cDNA FLJ60289 complete cds, highly similar to Zinc	5.88856e-05	6.25115
16688992	NM_012152 // LPAR3 // lysophosphatidic acid receptor 3 // 1p22.3 // 23566 /// ENST00000	LPAR3	NM_012152	NM_012152 // RefSeq // Homo sapiens lysophosphatidic acid receptor 3 (LPAR3), mRNA. //	5.9419e-05	2.46068
17080342	NM_014112 // TRPS1 // trichorhinophalangeal syndrome I // 8q24.12 // 7227 /// ENST00000	TRPS1	NM_014112	NM_014112 // RefSeq // Homo sapiens trichorhinophalangeal syndrome I (TRPS1), mRNA. //	6.19522e-05	-2.27
17067890	NM_025069 // ZNF703 // zinc finger protein 703 // 8p11.23 // 80139 /// ENST00000331569	ZNF703	NM_025069	NM_025069 // RefSeq // Homo sapiens zinc finger protein 703 (ZNF703), mRNA. // chr8 //	6.21522e-05	-2.46
16892826	NM_020311 // CXCR7 // chemokine (C-X-C motif) receptor 7 // 2q37.3 // 57007 /// ENST000	CXCR7	NM_020311	NM_020311 // RefSeq // Homo sapiens chemokine (C-X-C motif) receptor 7 (CXCR7), mRNA. /	6.22213e-05	-2.39
16961106	NM_001041 // SI // sucrase-isomaltase (alpha-glucosidase) // 3q25.2-q26.2 // 6476 /// E	SI	NM_001041	NM_001041 // RefSeq // Homo sapiens sucrase-isomaltase (alpha-glucosidase) (SI), mRNA.	6.82422e-05	-4.15
16730308	NM_015036 // ENDOD1 // endonuclease domain containing 1 // 11q21 // 23052 /// ENST00000	ENDOD1	NM_015036	NM_015036 // RefSeq // Homo sapiens endonuclease domain containing 1 (ENDOD1), mRNA. //	6.84221e-05	2.19127
16858386	NM_000527 // LDLR // low density lipoprotein receptor // 19p13.3 // 3949 /// NM_0011957	LDLR	NM_000527	NM_000527 // RefSeq // Homo sapiens low density lipoprotein receptor (LDLR), transcript	6.84221e-05	2.35369
16744049	NM_017515 // SLC35F2 // solute carrier family 35, member F2 // 11q22.3 // 54733 /// ENS	SLC35F2	NM_017515	NM_017515 // RefSeq // Homo sapiens solute carrier family 35, member F2 (SLC35F2), mRNA	6.84221e-05	2.05503
16812685	NM_004839 // HOMER2 // homer homolog 2 (Drosophila) // 15q24.3 // 9455 /// NM_199330 //	HOMER2	NM_004839	NM_004839 // RefSeq // Homo sapiens homer homolog 2 (Drosophila) (HOMER2), transcript v	6.88274e-05	2.31256
16971867	NM_018342 // TMEM144 // transmembrane protein 144 // 4q32.1 // 55314 /// ENST0000029652	TMEM144	NM_018342	TCONS_l2_00021763-XLOC_l2_010915 // Broad TUCP // linc-TMEM144-1 chr4:+:159097458-15912	6.95461e-05	-2.61
16957947	---		---	TCONS_00006621-XLOC_003227 // Rinn lincRNAs // linc-RABL3-1 chr3:-:120587124-120626902	7.16926e-05	-2.89
16673525	NM_001677 // ATP1B1 // ATPase, Na+/K+ transporting, beta 1 polypeptide // 1q24 // 481 /	ATP1B1	NM_001677	NM_001677 // RefSeq // Homo sapiens ATPase, Na+/K+ transporting, beta 1 polypeptide (AT	8.01145e-05	-2.1
16977925	NM_014883 // FAM13A // family with sequence similarity 13, member A // 4q22.1 // 10144	FAM13A	NM_014883	NM_014883 // RefSeq // Homo sapiens family with sequence similarity 13, member A (FAM13	8.13791e-05	-2.12
17096669	NM_133445 // GRIN3A // glutamate receptor, ionotropic, N-methyl-D-aspartate 3A // 9q31.	GRIN3A	NM_133445	NM_133445 // RefSeq // Homo sapiens glutamate receptor, ionotropic, N-methyl-D-aspartat	8.16967e-05	2.97774
16705295	NM_178011 // LRRTM3 // leucine rich repeat transmembrane neuronal 3 // 10q21.3 // 34773	LRRTM3	NM_178011	NM_178011 // RefSeq // Homo sapiens leucine rich repeat transmembrane neuronal 3 (LRRTM	8.23632e-05	-3.39
16816214	NM_004996 // ABCC1 // ATP-binding cassette, sub-family C (CFTR/MRP), member 1 // 16p13.	ABCC1	NM_004996	NM_004996 // RefSeq // Homo sapiens ATP-binding cassette, sub-family C (CFTR/MRP), memb	8.27979e-05	2.33787
17077185	---		---	ENST00000521558 // ENSEMBL // cdna:novel chromosome:GRCh37:8:54307771:54308506:-1 gene:	8.42731e-05	3.31947
17070273	NM_001105539 // ZBTB10 // zinc finger and BTB domain containing 10 // 8q13-q21.1 // 659	ZBTB10	NM_001105539	NM_001105539 // RefSeq // Homo sapiens zinc finger and BTB domain containing 10 (ZBTB10	8.47188e-05	2.04682
16884629	NM_173842 // IL1RN // interleukin 1 receptor antagonist // 2q14.2 // 3557 /// NM_173843	IL1RN	NM_173842	NM_173842 // RefSeq // Homo sapiens interleukin 1 receptor antagonist (IL1RN), transcri	8.72123e-05	-3.04
16733660	NM_014384 // ACAD8 // acyl-CoA dehydrogenase family, member 8 // 11q25 // 27034 /// ENS	ACAD8	NM_014384	NM_014384 // RefSeq // Homo sapiens acyl-CoA dehydrogenase family, member 8 (ACAD8), nu	9.61528e-05	2.01978
16961806	NM_021629 // GNB4 // guanine nucleotide binding protein (G protein), beta polypeptide 4	GNB4	NM_021629	NM_021629 // RefSeq // Homo sapiens guanine nucleotide binding protein (G protein), bet	9.62491e-05	3.57351
17000235	NM_004598 // SPOCK1 // sparc/osteonectin, cwcv and kazal-like domains proteoglycan (tes	SPOCK1	NM_004598	NM_004598 // RefSeq // Homo sapiens sparc/osteonectin, cwcv and kazal-like domains prot	0.000110257	3.10034
16800506	NR_034039 // SORD // sorbitol dehydrogenase // 15q15.3 // 6652 /// NM_003104 // SORD //	SORD	NR_034039	TCONS_l2_00009082-XLOC_l2_004918 // Broad TUCP // linc-PATL2-2 chr15:-:45127377-4514667	0.000111596	2.109
16768270	NM_000899 // KITLG // KIT ligand // 12q22 // 4254 /// NM_003994 // KITLG // KIT ligand	KITLG	NM_000899	NM_000899 // RefSeq // Homo sapiens KIT ligand (KITLG), transcript variant b, mRNA. //	0.000113824	-3.05
16726024	NM_001039752 // SLC22A10 // solute carrier family 22, member 10 // 11q12.3 // 387775 //	SLC22A10	NM_001039752	NM_001039752 // RefSeq // Homo sapiens solute carrier family 22, member 10 (SLC22A10),	0.000114	-3.71
16672027	NM_032323 // TMEM79 // transmembrane protein 79 // 1q22 // 84283 /// NR_026678 // TMEM7	TMEM79	NM_032323	NM_032323 // RefSeq // Homo sapiens transmembrane protein 79 (TMEM79), transcript varia	0.000122845	2.32394
16907691	NM_003468 // FZD5 // frizzled homolog 5 (Drosophila) // 2q33.3 // 7855 /// ENST00000295	FZD5	NM_003468	NM_003468 // RefSeq // Homo sapiens frizzled homolog 5 (Drosophila) (FZD5), mRNA. // ch	0.000136626	2.76579
17057759	NM_001001555 // GRB10 // growth factor receptor-bound protein 10 // 7p12.2 // 2887 ///	GRB10	NM_001001555	NM_001001555 // RefSeq // Homo sapiens growth factor receptor-bound protein 10 (GRB10),	0.000138209	-2.6
17113928	NM_001163278 // ODZ1 // odz, odd Oz/ten-m homolog 1(Drosophila) // Xq25 // 10178 /// NM	ODZ1	NM_001163278	NM_001163278 // RefSeq // Homo sapiens odz, odd Oz/ten-m homolog 1(Drosophila) (ODZ1),	0.000139174	2.30418
16969051	NM_001203 // BMPR1B // bone morphogenetic protein receptor, type IB // 4q22-q24 // 658	BMPR1B	NM_001203	NM_001203 // RefSeq // Homo sapiens bone morphogenetic protein receptor, type IB (BMPR1	0.000141529	2.6532
16979256	NM_014822 // SEC24D // SEC24 family, member D (S. cerevisiae) // 4q26 // 9871 /// ENST0	SEC24D	NM_014822	NM_014822 // RefSeq // Homo sapiens SEC24 family, member D (S. cerevisiae) (SEC24D), mR	0.000143963	2.31245
17054923	NM_000535 // PMS2 // PMS2 postmeiotic segregation increased 2 (S. cerevisiae) // 7p22.2	PMS2	NM_000535	NM_000535 // RefSeq // Homo sapiens PMS2 postmeiotic segregation increased 2 (S. cerevi	0.000146232	2.06018
16919158	NM_004613 // TGM2 // transglutaminase 2 (C polypeptide, protein-glutamine-gamma-glutamy	TGM2	NM_004613	NM_004613 // RefSeq // Homo sapiens transglutaminase 2 (C polypeptide, protein-glutamin	0.000146232	2.44809
17053892	NM_005542 // INSIG1 // insulin induced gene 1 // 7q36 // 3638 /// NM_198336 // INSIG1 /	INSIG1	NM_005542	NM_005542 // RefSeq // Homo sapiens insulin induced gene 1 (INSIG1), transcript variant	0.000146232	2.20021
16919567	NM_002999 // SDC4 // syndecan 4 // 20q12 // 6385 /// ENST00000372733 // SDC4 // syndeca	SDC4	NM_002999	NM_002999 // RefSeq // Homo sapiens syndecan 4 (SDC4), mRNA. // chr20 // 100 // 100 //	0.000159998	-2.15
16826606	NR_034106 // CRNDE // colorectal neoplasia differentially expressed (non-protein coding	CRNDE	NR_034106	TCONS_00024665-XLOC_011950 // Rinn lincRNAs // linc-IRX3-5 chr16:-:54958848-54963045 //	0.000165831	-2.05
17012313	NM_181782 // NCOA7 // nuclear receptor coactivator 7 // 6q22.32 // 135112 /// NM_001122	NCOA7	NM_181782	NM_181782 // RefSeq // Homo sapiens nuclear receptor coactivator 7 (NCOA7), transcript	0.000189404	-2.71
16850107	NM_004104 // FASN // fatty acid synthase // 17q25 // 2194 /// ENST00000306749 // FASN /	FASN	NM_004104	NM_004104 // RefSeq // Homo sapiens fatty acid synthase (FASN), mRNA. // chr17 // 100 /	0.000195105	2.09133
16853399	NM_130386 // COLEC12 // collectin sub-family member 12 // 18pter-p11.3 // 81035 /// ENS	COLEC12	NM_130386	NM_130386 // RefSeq // Homo sapiens collectin sub-family member 12 (COLEC12), mRNA. //	0.000202722	-2.14
16980974	NM_001031700 // FAM198B // family with sequence similarity 198, member B // 4q32.1 // 5	FAM198B	NM_001031700	NM_001031700 // RefSeq // Homo sapiens family with sequence similarity 198, member B (F	0.000213136	-2.64
16773759	NM_023037 // FRY // furry homolog (Drosophila) // 13q13.1 // 10129 /// ENST00000380250	FRY	NM_023037	NM_023037 // RefSeq // Homo sapiens furry homolog (Drosophila) (FRY), mRNA. // chr13 //	0.000213136	-2.22
16748989	NM_000921 // PDE3A // phosphodiesterase 3A, cGMP-inhibited // 12p12 // 5139 /// ENST000	PDE3A	NM_000921	NM_000921 // RefSeq // Homo sapiens phosphodiesterase 3A, cGMP-inhibited (PDE3A), mRNA.	0.000234541	2.24778
16682829	NM_018584 // CAMK2N1 // calcium/calmodulin-dependent protein kinase II inhibitor 1 // 1	CAMK2N1	NM_018584	NM_018584 // RefSeq // Homo sapiens calcium/calmodulin-dependent protein kinase II inhi	0.000238682	-2.1
16765446	---		---	ENST00000512916 // ENSEMBL // cdna:novel chromosome:GRCh37:12:54329796:54333427:-1 gene	0.000268851	-2.44
16957356	XR_113574 // LOC100506591 // hypothetical LOC100506591 // --- // 100506591 /// XR_10846	LOC100506591	XR_113574	XR_113574 // RefSeq // PREDICTED: Homo sapiens hypothetical LOC100506591, transcript va	0.000268851	-2.23
16864616	NM_001030047 // KLK3 // kallikrein-related peptidase 3 // 19q13.41 // 354 /// NM_001648	KLK3	NM_001030047	NM_001030047 // RefSeq // Homo sapiens kallikrein-related peptidase 3 (KLK3), transcrip	0.000268851	2.46624
16972198	NM_012464 // TLL1 // tolloid-like 1 // 4q32-q33 // 7092 /// ENST00000061240 // TLL1 //	TLL1	NM_012464	NM_012464 // RefSeq // Homo sapiens tolloid-like 1 (TLL1), mRNA. // chr4 // 100 // 90 /	0.000285414	-3.23
17063945	XR_108783 // LOC100507507 // hypothetical LOC100507507 // --- // 100507507	LOC100507507	XR_108783	ENST00000429630 // ENSEMBL // cdna:novel chromosome:GRCh37:7:143076785:143077588:-1 gen	0.000314158	-2.18
17020846	NM_004370 // COL12A1 // collagen, type XII, alpha 1 // 6q12-q13 // 1303 /// NM_080645 /	COL12A1	NM_004370	NM_004370 // RefSeq // Homo sapiens collagen, type XII, alpha 1 (COL12A1), transcript v	0.000319449	2.72725
16994521	NM_054027 // ANKH // ankylosis, progressive homolog (mouse) // 5p15.1 // 56172 /// ENST	ANKH	NM_054027	NM_054027 // RefSeq // Homo sapiens ankylosis, progressive homolog (mouse) (ANKH), mRNA	0.000322389	2.03849
16998162	NM_001002796 // MCTP1 // multiple C2 domains, transmembrane 1 // 5q15 // 79772 /// NM_0	MCTP1	NM_001002796	NM_001002796 // RefSeq // Homo sapiens multiple C2 domains, transmembrane 1 (MCTP1), tr	0.00032854	-2.14
17018497	NM_001145775 // FKBP5 // FK506 binding protein 5 // 6p21.31 // 2289 /// NM_004117 // FK	FKBP5	NM_001145775	NM_001145775 // RefSeq // Homo sapiens FK506 binding protein 5 (FKBP5), transcript vari	0.00032854	3.31136
16761877	NM_004447 // EPS8 // epidermal growth factor receptor pathway substrate 8 // 12p12.3 //	EPS8	NM_004447	NM_004447 // RefSeq // Homo sapiens epidermal growth factor receptor pathway substrate	0.00032854	-2.08
17074449	NM_001080826 // SGK223 // homolog of rat pragma of Rnd2 // 8p23.1 // 157285 /// ENST000	SGK223	NM_001080826	NM_001080826 // RefSeq // Homo sapiens homolog of rat pragma of Rnd2 (SGK223), mRNA. //	0.00034745	2.26201
16998532	NM_005668 // ST8SIA4 // ST8 alpha-N-acetyl-neuraminide alpha-2,8-sialyltransferase 4 //	ST8SIA4	NM_005668	NM_005668 // RefSeq // Homo sapiens ST8 alpha-N-acetyl-neuraminide alpha-2,8-sialyltran	0.00034745	-4.62
16852622	NM_006785 // MALT1 // mucosa associated lymphoid tissue lymphoma translocation gene 1 /	MALT1	NM_006785	NM_006785 // RefSeq // Homo sapiens mucosa associated lymphoid tissue lymphoma transloc	0.00034745	2.88834
16731461	NM_006169 // NNMT // nicotinamide N-methyltransferase // 11q23.1 // 4837 /// ENST000002	NNMT	NM_006169	NM_006169 // RefSeq // Homo sapiens nicotinamide N-methyltransferase (NNMT), mRNA. // c	0.000349391	3.16065
16738657	NM_145016 // GLYATL2 // glycine-N-acyltransferase-like 2 // 11q12.1 // 219970 /// ENST0	GLYATL2	NM_145016	NM_145016 // RefSeq // Homo sapiens glycine-N-acyltransferase-like 2 (GLYATL2), mRNA. /	0.000349391	3.46336
16991991	NM_001161661 // WWC1 // WW and C2 domain containing 1 // 5q34 // 23286 /// NM_001161662	WWC1	NM_001161661	NM_001161661 // RefSeq // Homo sapiens WW and C2 domain containing 1 (WWC1), transcript	0.00035193	2.02179
17023150	NM_005907 // MAN1A1 // mannosidase, alpha, class 1A, member 1 // 6q22 // 4121 /// ENST0	MAN1A1	NM_005907	NM_005907 // RefSeq // Homo sapiens mannosidase, alpha, class 1A, member 1 (MAN1A1), mR	0.000358006	-5.25
17014169	NM_020245 // TULP4 // tubby like protein 4 // 6q25-q26 // 56995 /// NM_001007466 // TUL	TULP4	NM_020245	NM_020245 // RefSeq // Homo sapiens tubby like protein 4 (TULP4), transcript variant 1,	0.000358006	-2.53
17052031	---		---	ENST00000419211 // ENSEMBL // cdna:known chromosome:GRCh37:7:135611203:135617629:1 gene	0.000367281	-5.69
16854594	NM_022751 // FAM59A // family with sequence similarity 59, member A // 18q12.1 // 64762	FAM59A	NM_022751	NM_022751 // RefSeq // Homo sapiens family with sequence similarity 59, member A (FAM59	0.000369715	-2.4
17050765	NM_012281 // KCND2 // potassium voltage-gated channel, Shal-related subfamily, member 2	KCND2	NM_012281	NM_012281 // RefSeq // Homo sapiens potassium voltage-gated channel, Shal-related subfa	0.000377337	2.63912
16768543	AK054607 // LOC144481 // hypothetical protein LOC144481 // 12q22 // 144481	LOC144481	AK054607	AK054607 // GenBank // Homo sapiens cDNA FLJ30045 fis, clone 3NB692001637. // chr12 //	0.000380084	2.5859
16984287	NM_000958 // PTGER4 // prostaglandin E receptor 4 (subtype EP4) // 5p13.1 // 5734 /// E	PTGER4	NM_000958	NM_000958 // RefSeq // Homo sapiens prostaglandin E receptor 4 (subtype EP4) (PTGER4),	0.000380084	4.42225
16892683	NM_024080 // TRPM8 // transient receptor potential cation channel, subfamily M, member	TRPM8	NM_024080	NM_024080 // RefSeq // Homo sapiens transient receptor potential cation channel, subfam	0.000380084	3.64527
16746287	---		---	GENSCAN00000020488 // ENSEMBL // cdna:Genscan chromosome:GRCh37:11:131747779:131861277:	0.00039245	-2.66
16660282	NM_000929 // PLA2G5 // phospholipase A2, group V // 1p36-p34 // 5322 /// ENST0000037510	PLA2G5	NM_000929	NM_000929 // RefSeq // Homo sapiens phospholipase A2, group V (PLA2G5), mRNA. // chr1 /	0.00040795	3.10233
17060380	NM_001185 // AZGP1 // alpha-2-glycoprotein 1, zinc-binding // 7q22.1 // 563 /// ENST000	AZGP1	NM_001185	NM_001185 // RefSeq // Homo sapiens alpha-2-glycoprotein 1, zinc-binding (AZGP1), mRNA.	0.000451341	2.08998
17074259	NM_001147 // ANGPT2 // angiopoietin 2 // 8p23.1 // 285 /// NM_001118887 // ANGPT2 // an	ANGPT2	NM_001147	NM_001147 // RefSeq // Homo sapiens angiopoietin 2 (ANGPT2), transcript variant 1, mRNA	0.000453319	4.85553
17050328	NM_012328 // DNAJB9 // DnaJ (Hsp40) homolog, subfamily B, member 9 // 7q31|14q24.2-q24.	DNAJB9	NM_012328	NM_012328 // RefSeq // Homo sapiens DnaJ (Hsp40) homolog, subfamily B, member 9 (DNAJB9	0.000453319	2.16896
16685359	---		---	TCONS_00001457-XLOC_000787 // Rinn lincRNAs // linc-GRIK3-2 chr1:-:37920514-37939918 //	0.000462209	-2.24
16662584	NM_024676 // C1orf113 // chromosome 1 open reading frame 113 // 1p34.3 // 79729 /// NM_	C1orf113	NM_024676	NM_024676 // RefSeq // Homo sapiens chromosome 1 open reading frame 113 (C1orf113), tra	0.000463068	2.89527
17115981	NM_032971 // PCDH11Y // protocadherin 11 Y-linked // Yp11.2 // 83259 /// NM_032973 // P	PCDH11Y	NM_032971	NM_032971 // RefSeq // Homo sapiens protocadherin 11 Y-linked (PCDH11Y), transcript var	0.000493202	-2.38
16975506	NM_006095 // ATP8A1 // ATPase, aminophospholipid transporter (APLT), class I, type 8A,	ATP8A1	NM_006095	NM_006095 // RefSeq // Homo sapiens ATPase, aminophospholipid transporter (APLT), class	0.000502751	-2.42
16714420	---		---	TCONS_00017983-XLOC_008826 // Rinn lincRNAs // linc-MBL2-1 chr10:-:54733247-54735575 //	0.000513104	-3
16670272	---		---	TCONS_00000300-XLOC_000391 // Rinn lincRNAs // linc-PPIAL4A-6 chr1:+:148852392-14885371	0.00052195	-2.84
16929396	---		---	GENSCAN00000021086 // ENSEMBL // cdna:Genscan chromosome:GRCh37:22:32662878:32669060:1	0.000536026	2.17223
17075973	NM_057158 // DUSP4 // dual specificity phosphatase 4 // 8p12-p11 // 1846 /// NM_001394	DUSP4	NM_057158	NM_057158 // RefSeq // Homo sapiens dual specificity phosphatase 4 (DUSP4), transcript	0.000594847	2.11663
17095150	NM_005077 // TLE1 // transducin-like enhancer of split 1 (E(sp1) homolog, Drosophila) /	TLE1	NM_005077	NM_005077 // RefSeq // Homo sapiens transducin-like enhancer of split 1 (E(sp1) homolog	0.000620247	-2.43
16829085	NM_003486 // SLC7A5 // solute carrier family 7 (cationic amino acid transporter, y+ sys	SLC7A5	NM_003486	NM_003486 // RefSeq // Homo sapiens solute carrier family 7 (cationic amino acid transp	0.000663876	-2.58
16889048	---		---	ENST00000433933 // ENSEMBL // cdna:known chromosome:GRCh37:2:197124838:197128928:1 gene	0.000676664	4.05567
17051943	NM_018295 // TMEM140 // transmembrane protein 140 // 7q33 // 55281 /// ENST00000275767	TMEM140	NM_018295	NM_018295 // RefSeq // Homo sapiens transmembrane protein 140 (TMEM140), mRNA. // chr7	0.00069085	-2.8
16890475	---		---	ENST00000420134 // ENSEMBL // cdna:known chromosome:GRCh37:2:215825116:215826786:1 gene	0.000704331	-2.82
16906733	NM_004226 // STK17B // serine/threonine kinase 17b // 2q32.3 // 9262 /// ENST0000040922	STK17B	NM_004226	NM_004226 // RefSeq // Homo sapiens serine/threonine kinase 17b (STK17B), mRNA. // chr2	0.000747009	2.67872
16828577	NM_001031804 // MAF // v-maf musculoaponeurotic fibrosarcoma oncogene homolog (avian) /	MAF	NM_001031804	NM_001031804 // RefSeq // Homo sapiens v-maf musculoaponeurotic fibrosarcoma oncogene h	0.000751311	3.6633
17050683	NR_002329 // ST7OT4 // ST7 overlapping transcript 4 (non-protein coding) // 7q31.2 // 3	ST7OT4	NR_002329	ST7OT4 // lncRNA Db // --- // chr7 // 89 // 70 // 17 // 19 // 0 /// NR_002329 // RefSeq	0.00075628	-2.11
16902061	---		---	ENST00000424612 // ENSEMBL // cdna:novel chromosome:GRCh37:2:114435279:114461655:-1 gen	0.000799321	-2.67
16957360	---		---	ENST00000486726 // ENSEMBL // cdna:known chromosome:GRCh37:3:112115474:112127981:-1 gen	0.000809676	-5.37
16775763	NR_030754 // MIR622 // microRNA 622 // 13q31.3 // 693207	MIR622	NR_030754	NR_030754 // RefSeq // Homo sapiens microRNA 622 (MIR622), microRNA. // chr13 // 100 //	0.000821753	2.20269
16983521	NR_027026 // GUSBP1 // glucuronidase, beta pseudogene 1 // 5p14.3 // 728411 /// NR_0270	GUSBP1	NR_027026	NR_027026 // RefSeq // Homo sapiens glucuronidase, beta pseudogene 1 (GUSBP1), transcri	0.00083514	-2.79
17011217	NM_175768 // GRIK2 // glutamate receptor, ionotropic, kainate 2 // 6q16.3-q21 // 2898 /	GRIK2	NM_175768	NM_175768 // RefSeq // Homo sapiens glutamate receptor, ionotropic, kainate 2 (GRIK2),	0.000840114	-2.24
17110322	NM_025184 // EFHC2 // EF-hand domain (C-terminal) containing 2 // Xp11.3 // 80258 /// E	EFHC2	NM_025184	NM_025184 // RefSeq // Homo sapiens EF-hand domain (C-terminal) containing 2 (EFHC2), m	0.000875901	-2.73
16855898	NM_182511 // CBLN2 // cerebellin 2 precursor // 18q22.3 // 147381 /// ENST00000269503 /	CBLN2	NM_182511	NM_182511 // RefSeq // Homo sapiens cerebellin 2 precursor (CBLN2), mRNA. // chr18 // 1	0.000885313	-3.34
17101775	NM_005314 // GRPR // gastrin-releasing peptide receptor // Xp22.2 // 2925 /// ENST00000	GRPR	NM_005314	NM_005314 // RefSeq // Homo sapiens gastrin-releasing peptide receptor (GRPR), mRNA. //	0.000946815	2.16829
16837087	---		---	ENST00000413214 // ENSEMBL // cdna:known chromosome:GRCh37:17:62950241:62952714:1 gene:	0.000990054	2.75516
16837172	NM_014405 // CACNG4 // calcium channel, voltage-dependent, gamma subunit 4 // 17q24 //	CACNG4	NM_014405	NM_014405 // RefSeq // Homo sapiens calcium channel, voltage-dependent, gamma subunit 4	0.00103493	4.36692
16785858	NM_014734 // KIAA0247 // KIAA0247 // 14q24.1 // 9766 /// ENST00000342745 // KIAA0247 //	KIAA0247	NM_014734	NM_014734 // RefSeq // Homo sapiens KIAA0247 (KIAA0247), mRNA. // chr14 // 100 // 77 //	0.00106264	-2.09
16821541	NM_031476 // CRISPLD2 // cysteine-rich secretory protein LCCL domain containing 2 // 16	CRISPLD2	NM_031476	NM_031476 // RefSeq // Homo sapiens cysteine-rich secretory protein LCCL domain contain	0.00106769	2.05266
16751900	NM_017410 // HOXC13 // homeobox C13 // 12q13.3 // 3229 /// ENST00000243056 // HOXC13 //	HOXC13	NM_017410	NM_017410 // RefSeq // Homo sapiens homeobox C13 (HOXC13), mRNA. // chr12 // 100 // 100	0.00109663	-2.19
16669504	---		---	TCONS_l2_00002168-XLOC_l2_000399 // Broad TUCP // linc-NBPF9-3 chr1:+:143391567-1434015	0.00109674	-2.05
16929401	---		---	ENST00000452181 // ENSEMBL // cdna:novel chromosome:GRCh37:22:32669407:32673173:1 gene:	0.00118459	2.13175
17056833	ENST00000444775 // TRGV9 // T cell receptor gamma variable 9 // 7p14 // 6983 /// ENST00	TRGV9	ENST00000444775	AF085845 // GenBank // Homo sapiens full length insert cDNA clone YI46E08. // chr7 // 1	0.00120532	2.4849
16976524	NM_001077 // UGT2B17 // UDP glucuronosyltransferase 2 family, polypeptide B17 // 4q13 /	UGT2B17	NM_001077	NM_001077 // RefSeq // Homo sapiens UDP glucuronosyltransferase 2 family, polypeptide B	0.0012212	-3.52
16969439	NM_017700 // ARHGEF38 // Rho guanine nucleotide exchange factor (GEF) 38 // 4q24 // 548	ARHGEF38	NM_017700	NM_017700 // RefSeq // Homo sapiens Rho guanine nucleotide exchange factor (GEF) 38 (AR	0.0012734	-2.13
17022422	NM_022765 // MICAL1 // microtubule associated monoxygenase, calponin and LIM domain con	MICAL1	NM_022765	NM_022765 // RefSeq // Homo sapiens microtubule associated monoxygenase, calponin and L	0.00131174	2.30553
16999180	NM_002317 // LOX // lysyl oxidase // 5q23.2 // 4015 /// NM_001178102 // LOX // lysyl ox	LOX	NM_002317	NM_002317 // RefSeq // Homo sapiens lysyl oxidase (LOX), transcript variant 1, mRNA. //	0.00131175	2.45305
16700515	NM_020808 // SIPA1L2 // signal-induced proliferation-associated 1 like 2 // 1q42.2 // 5	SIPA1L2	NM_020808	NM_020808 // RefSeq // Homo sapiens signal-induced proliferation-associated 1 like 2 (S	0.00133909	2.0115
17000700	---		---	BC042448 // GenBank // Homo sapiens cDNA clone IMAGE:4826691. // chr5 // 100 // 70 // 1	0.00138188	-2.32
17056807	BC039116 // TRGC2 // T cell receptor gamma constant 2 // 7p14 // 6967 /// Y00790 // TAR	TRGC2	BC039116	BC039116 // GenBank // Homo sapiens T cell receptor gamma constant 2, mRNA (cDNA clone	0.00148877	3.29657
16776961	---		---	TCONS_00021919-XLOC_010514 // Rinn lincRNAs // linc-CDC16-5 chr13:+:114567912-114569536	0.00150925	-2.74
16766822	NM_153377 // LRIG3 // leucine-rich repeats and immunoglobulin-like domains 3 // 12q14.1	LRIG3	NM_153377	NM_153377 // RefSeq // Homo sapiens leucine-rich repeats and immunoglobulin-like domain	0.00151514	-2.28
16884594	NM_019618 // IL1F9 // interleukin 1 family, member 9 // 2q12-q21 // 56300 /// ENST00000	IL1F9	NM_019618	NM_019618 // RefSeq // Homo sapiens interleukin 1 family, member 9 (IL1F9), mRNA. // ch	0.00151998	-2.04
17079771	XR_113156 // LOC100509332 // hypothetical LOC100509332 // --- // 100509332	LOC100509332	XR_113156	ENST00000520268 // ENSEMBL // cdna:novel chromosome:GRCh37:8:102473405:102504727:-1 gen	0.00154682	2.81751
17109042	NM_000381 // MID1 // midline 1 (Opitz/BBB syndrome) // Xp22 // 4281 /// NM_001193277 //	MID1	NM_000381	NM_000381 // RefSeq // Homo sapiens midline 1 (Opitz/BBB syndrome) (MID1), transcript v	0.0015534	2.44533
16960355	NM_014220 // TM4SF1 // transmembrane 4 L six family member 1 // 3q21-q25 // 4071 /// EN	TM4SF1	NM_014220	NM_014220 // RefSeq // Homo sapiens transmembrane 4 L six family member 1 (TM4SF1), mRN	0.00166286	4.54362
16958526	---		---	TCONS_l2_00019489-XLOC_l2_010330 // Broad TUCP // linc-OSBPL11-4 chr3:-:125605436-12563	0.00173927	-2.68
16901161	NM_001102426 // TBC1D8 // TBC1 domain family, member 8 (with GRAM domain) // 2q11.2 //	TBC1D8	NM_001102426	NM_001102426 // RefSeq // Homo sapiens TBC1 domain family, member 8 (with GRAM domain)	0.00175149	2.31113
17011302	NM_001624 // AIM1 // absent in melanoma 1 // 6q21 // 202 /// ENST00000369066 // AIM1 //	AIM1	NM_001624	NM_001624 // RefSeq // Homo sapiens absent in melanoma 1 (AIM1), mRNA. // chr6 // 100 /	0.00187547	2.0023
16764786	---		---	TCONS_00021312-XLOC_010079 // Rinn lincRNAs // linc-FIGNL2-2 chr12:-:52486857-52488557	0.00201396	3.94497
16729693	NM_173556 // CCDC83 // coiled-coil domain containing 83 // 11q14.1-q14.2 // 220047 ///	CCDC83	NM_173556	NM_173556 // RefSeq // Homo sapiens coiled-coil domain containing 83 (CCDC83), mRNA. //	0.00201396	-2.14
16781420	---		---	AY338953 // GenBank // Homo sapiens prostate-specific P712P mRNA sequence. // chr14 //	0.00201396	2.68351
16840846	NM_002616 // PER1 // period homolog 1 (Drosophila) // 17p13.1 // 5187 /// ENST000003172	PER1	NM_002616	NM_002616 // RefSeq // Homo sapiens period homolog 1 (Drosophila) (PER1), mRNA. // chr1	0.00208727	2.09188
16978251	NM_000669 // ADH1C // alcohol dehydrogenase 1C (class I), gamma polypeptide // 4q23 //	ADH1C	NM_000669	NM_000669 // RefSeq // Homo sapiens alcohol dehydrogenase 1C (class I), gamma polypepti	0.00210195	4.54944
16942866	NM_001167674 // CADM2 // cell adhesion molecule 2 // 3p12.1 // 253559 /// NM_153184 //	CADM2	NM_001167674	NM_001167674 // RefSeq // Homo sapiens cell adhesion molecule 2 (CADM2), transcript var	0.00216344	2.07499
16947715	NM_005025 // SERPINI1 // serpin peptidase inhibitor, clade I (neuroserpin), member 1 //	SERPINI1	NM_005025	NM_005025 // RefSeq // Homo sapiens serpin peptidase inhibitor, clade I (neuroserpin),	0.00222267	-2.44
16936137	NM_022766 // CERK // ceramide kinase // 22q13.31 // 64781 /// ENST00000216264 // CERK /	CERK	NM_022766	NM_022766 // RefSeq // Homo sapiens ceramide kinase (CERK), mRNA. // chr22 // 100 // 90	0.00224061	-2.38
17083239	---		---	TCONS_l2_00029676-XLOC_l2_014694 // Broad TUCP // linc-SLC1A1-1 chr9:+:3668085-3671646	0.00225098	-2.1
16729155	NM_025098 // MOGAT2 // monoacylglycerol O-acyltransferase 2 // 11q13.5 // 80168 /// ENS	MOGAT2	NM_025098	NM_025098 // RefSeq // Homo sapiens monoacylglycerol O-acyltransferase 2 (MOGAT2), mRNA	0.00243878	2.27639
17066980	NM_003817 // ADAM7 // ADAM metallopeptidase domain 7 // 8p21.2 // 8756 /// ENST00000175	ADAM7	NM_003817	NM_003817 // RefSeq // Homo sapiens ADAM metallopeptidase domain 7 (ADAM7), mRNA. // ch	0.00246828	2.25435
16806145	NM_024490 // ATP10A // ATPase, class V, type 10A // 15q11.2 // 57194 /// ENST0000035686	ATP10A	NM_024490	NM_024490 // RefSeq // Homo sapiens ATPase, class V, type 10A (ATP10A), mRNA. // chr15	0.00251563	2.02968
16826510	NM_001146188 // TOX3 // TOX high mobility group box family member 3 // 16q12.1 // 27324	TOX3	NM_001146188	NM_001146188 // RefSeq // Homo sapiens TOX high mobility group box family member 3 (TOX	0.00256026	-2.2
17025440	NM_004562 // PARK2 // parkinson protein 2, E3 ubiquitin protein ligase (parkin) // 6q25	PARK2	NM_004562	NM_004562 // RefSeq // Homo sapiens parkinson protein 2, E3 ubiquitin protein ligase (p	0.00319734	-2.03
16849992	NR_033683 // PCYT2 // phosphate cytidylyltransferase 2, ethanolamine // 17q25.3 // 5833	PCYT2	NR_033683	NR_033683 // RefSeq // Homo sapiens phosphate cytidylyltransferase 2, ethanolamine (PCY	0.00338264	2.27821
17077191	---		---	AK295906 // GenBank // Homo sapiens cDNA FLJ52638 complete cds. // chr8 // 100 // 33 //	0.00348783	-2.41
16961183	---		---	TCONS_00005878-XLOC_003317 // Rinn lincRNAs // linc-BCHE-3 chr3:-:166287480-166288551 /	0.0038212	-2.4
16902690	BC144438 // LOC440905 // hypothetical LOC440905 // 2q21.1 // 440905 /// NR_026758 // LO	LOC440905	BC144438	TCONS_l2_00014893-XLOC_l2_008259 // Broad TUCP // linc-HS6ST1-9 chr2:-:130783588-130806	0.0039481	3.11234
16664897	NM_000792 // DIO1 // deiodinase, iodothyronine, type I // 1p33-p32 // 1733 /// NM_00103	DIO1	NM_000792	NM_000792 // RefSeq // Homo sapiens deiodinase, iodothyronine, type I (DIO1), transcrip	0.00403808	-2.04
16874641	NR_003068 // SNORD88B // small nucleolar RNA, C/D box 88B // 19q13.33 // 692203	SNORD88B	NR_003068	NR_003068 // RefSeq // Homo sapiens small nucleolar RNA, C/D box 88B (SNORD88B), small	0.00419301	2.17987
16768618	NM_020698 // TMCC3 // transmembrane and coiled-coil domain family 3 // 12q22 // 57458 /	TMCC3	NM_020698	NM_020698 // RefSeq // Homo sapiens transmembrane and coiled-coil domain family 3 (TMCC	0.00430677	2.42844
17013773	NM_005100 // AKAP12 // A kinase (PRKA) anchor protein 12 // 6q24-q25 // 9590 /// NM_144	AKAP12	NM_005100	NM_005100 // RefSeq // Homo sapiens A kinase (PRKA) anchor protein 12 (AKAP12), transcr	0.00518514	2.4086
16799315	NM_003246 // THBS1 // thrombospondin 1 // 15q15 // 7057 /// ENST00000260356 // THBS1 //	THBS1	NM_003246	NM_003246 // RefSeq // Homo sapiens thrombospondin 1 (THBS1), mRNA. // chr15 // 100 //	0.00669515	2.08125
17063977	NR_015421 // LOC154761 // hypothetical LOC154761 // 7q35 // 154761 /// AK124492 // LOC1	LOC154761	NR_015421	NR_015421 // RefSeq // Homo sapiens hypothetical LOC154761 (LOC154761), non-coding RNA.	0.00711654	3.36738
16958974	NM_207307 // C3orf25 // chromosome 3 open reading frame 25 // 3q21.3 // 90288 /// ENST0	C3orf25	NM_207307	NM_207307 // RefSeq // Homo sapiens chromosome 3 open reading frame 25 (C3orf25), mRNA.	0.00739415	2.39835
17012340	---		---	ENST00000410513 // ENSEMBL // ncrna:misc_RNA chromosome:GRCh37:6:126196314:126196644:1	0.00759086	-2.33
17071298	NM_001142462 // OSR2 // odd-skipped related 2 (Drosophila) // 8q22.2 // 116039 /// NM_0	OSR2	NM_001142462	NM_001142462 // RefSeq // Homo sapiens odd-skipped related 2 (Drosophila) (OSR2), trans	0.00781119	-2.39
16996246	NR_001575 // RNF138P1 // ring finger protein 138 pseudogene 1 // 5q11.2 // 379013 /// B	RNF138P1	NR_001575	NR_001575 // RefSeq // Homo sapiens ring finger protein 138 pseudogene 1 (RNF138P1), no	0.00964874	2.42792
16804048	---		---	TCONS_00023268-XLOC_011334 // Rinn lincRNAs // linc-FAM103A1 chr15:+:83511245-83514392	0.0102409	2.16041
16848095	NR_030365 // MIR635 // microRNA 635 // 17q24.2 // 693220	MIR635	NR_030365	NR_030365 // RefSeq // Homo sapiens microRNA 635 (MIR635), microRNA. // chr17 // 100 //	0.0127535	2.66339
16967368	NM_053039 // UGT2B28 // UDP glucuronosyltransferase 2 family, polypeptide B28 // 4q13.2	UGT2B28	NM_053039	NM_053039 // RefSeq // Homo sapiens UDP glucuronosyltransferase 2 family, polypeptide B	0.0130318	4.21275
16781386	---		---	TCONS_l2_00008288-XLOC_l2_004120 // Broad TUCP // linc-OR4Q3-4 chr14:+:19605327-1963948	0.0137969	2.07332
17055263	NM_015204 // THSD7A // thrombospondin, type I, domain containing 7A // 7p21.3 // 221981	THSD7A	NM_015204	NM_015204 // RefSeq // Homo sapiens thrombospondin, type I, domain containing 7A (THSD7	0.013851	2.10414
16702636	---		---	ENST00000362537 // ENSEMBL // ncrna:rRNA chromosome:GRCh37:10:13769796:13769916:1 gene:	0.0154397	2.24805
16713441	---		---	AK123067 // GenBank // Homo sapiens cDNA FLJ41072 fis, clone 3NB692005439. // chr10 //	0.0155483	2.28274
16691787	---		---	TCONS_l2_00002629-XLOC_l2_001088 // Broad TUCP // linc-FCGR1B-9 chr1:-:143183875-143194	0.0262195	-2.24
16950330	---		---	ENST00000439325 // ENSEMBL // cdna:known chromosome:GRCh37:3:5198590:5229014:-1 gene:EN	0.0274431	2.02194
16881838	NM_000189 // HK2 // hexokinase 2 // 2p13 // 3099 /// ENST00000290573 // HK2 // hexokina	HK2	NM_000189	NM_000189 // RefSeq // Homo sapiens hexokinase 2 (HK2), mRNA. // chr2 // 100 // 90 // 2	0.0397651	2.0331
17052864	NM_001130026 // FAM115C // family with sequence similarity 115, member C // 7q35 // 285	FAM115C	NM_001130026	NM_001130026 // RefSeq // Homo sapiens family with sequence similarity 115, member C (F	0.0422105	2.03658

## Sheet: C compared to A
	Differentially expressed genes between LNCaP cells stably overexpressing type 3a AR (C) and control LNCaP cells with no ectopic type 3a AR (A) in the absence of DHT
Transcript ID	gene_assignment	Gene Symbol	RefSeq	mrna_assignment	stepup(p-value)	Fold-Change
16888999	NR_002769 // PCGEM1 // prostate-specific transcript 1 (non-protein coding) // 2q32 // 6	PCGEM1	NR_002769	TCONS_l2_00015561-XLOC_l2_007691 // Broad TUCP // linc-SLC39A10-6 chr2:+:193614570-1936	0.000393982	-2.21
16961172	NM_000055 // BCHE // butyrylcholinesterase // 3q26.1-q26.2 // 590 /// ENST00000264381 /	BCHE	NM_000055	NM_000055 // RefSeq // Homo sapiens butyrylcholinesterase (BCHE), mRNA. // chr3 // 100	0.000393982	-2.86
16780859	NM_004093 // EFNB2 // ephrin-B2 // 13q33 // 1948 /// ENST00000245323 // EFNB2 // ephrin	EFNB2	NM_004093	NM_004093 // RefSeq // Homo sapiens ephrin-B2 (EFNB2), mRNA. // chr13 // 100 // 95 // 1	0.00163437	-4.32
17097895	NM_005047 // PSMD5 // proteasome (prosome, macropain) 26S subunit, non-ATPase, 5 // 9q3	PSMD5	NM_005047	NM_005047 // RefSeq // Homo sapiens proteasome (prosome, macropain) 26S subunit, non-AT	0.00163437	-2.61
16854828	NM_020783 // SYT4 // synaptotagmin IV // 18q12.3 // 6860 /// ENST00000255224 // SYT4 //	SYT4	NM_020783	NM_020783 // RefSeq // Homo sapiens synaptotagmin IV (SYT4), mRNA. // chr18 // 100 // 1	0.00248703	-2.39
16998532	NM_005668 // ST8SIA4 // ST8 alpha-N-acetyl-neuraminide alpha-2,8-sialyltransferase 4 //	ST8SIA4	NM_005668	NM_005668 // RefSeq // Homo sapiens ST8 alpha-N-acetyl-neuraminide alpha-2,8-sialyltran	0.00318416	-6.35
16705295	NM_178011 // LRRTM3 // leucine rich repeat transmembrane neuronal 3 // 10q21.3 // 34773	LRRTM3	NM_178011	NM_178011 // RefSeq // Homo sapiens leucine rich repeat transmembrane neuronal 3 (LRRTM	0.00452243	-2.74
16875909	NM_006210 // PEG3 // paternally expressed 3 // 19q13.4 // 5178 /// NM_001146327 // ZIM2	PEG3	NM_006210	NM_006210 // RefSeq // Homo sapiens paternally expressed 3 (PEG3), transcript variant 1	0.00452243	2.21
16775883	NM_144778 // MBNL2 // muscleblind-like 2 (Drosophila) // 13q32.1 // 10150 /// NM_207304	MBNL2	NM_144778	NM_144778 // RefSeq // Homo sapiens muscleblind-like 2 (Drosophila) (MBNL2), transcript	0.00452243	-2.22
16972198	NM_012464 // TLL1 // tolloid-like 1 // 4q32-q33 // 7092 /// ENST00000061240 // TLL1 //	TLL1	NM_012464	NM_012464 // RefSeq // Homo sapiens tolloid-like 1 (TLL1), mRNA. // chr4 // 100 // 90 /	0.005177	-3.13
17020069	NM_145740 // GSTA1 // glutathione S-transferase alpha 1 // 6p12.1 // 2938 /// ENST00000	GSTA1	NM_145740	NM_145740 // RefSeq // Homo sapiens glutathione S-transferase alpha 1 (GSTA1), mRNA. //	0.00631237	-2.21
16865955	NR_023847 // PEG3-AS // PEG3 antisense RNA (non-protein coding) // 19q13.43 // 10016989	PEG3-AS	NR_023847	NR_023847 // RefSeq // Homo sapiens PEG3 antisense RNA (non-protein coding) (PEG3-AS),	0.010804	2.74
16856101	---		---	TCONS_00026582-XLOC_012898 // Rinn lincRNAs // linc-MBP-7 chr18:-:75701644-75702115 //	0.017165	-2.04
17099699	---		---	hsa-mir-3689b // miRBase Micro RNA Database // MI0016411 Homo sapiens miR-3689b stem-lo	0.0210622	-4.23
17099695	---		---	hsa-mir-3689a // miRBase Micro RNA Database // MI0016090 Homo sapiens miR-3689a stem-lo	0.0211684	-3.58
16714420	---		---	TCONS_00017983-XLOC_008826 // Rinn lincRNAs // linc-MBL2-1 chr10:-:54733247-54735575 //	0.0216224	-2.4
16999321	NM_020747 // ZNF608 // zinc finger protein 608 // 5q23.2 // 57507 /// ENST00000306315 /	ZNF608	NM_020747	NM_020747 // RefSeq // Homo sapiens zinc finger protein 608 (ZNF608), mRNA. // chr5 //	0.023338	-2.21

## Sheet: D compared to B
Differentially expressed genes between LNCaP cells stably overexpressing type 3a AR (D) and control LNCaP cells with no ectopic type 3a AR (B) in the presence of DHT
Transcript ID	gene_assignment	Gene Symbol	RefSeq	mrna_assignment	stepup(p-value)	Fold-Change
16888999	NR_002769 // PCGEM1 // prostate-specific transcript 1 (non-protein coding) // 2q32 // 6	PCGEM1	NR_002769	TCONS_l2_00015561-XLOC_l2_007691 // Broad TUCP // linc-SLC39A10-6 chr2:+:193614570-1936	8.85758e-05	-2.61
16961172	NM_000055 // BCHE // butyrylcholinesterase // 3q26.1-q26.2 // 590 /// ENST00000264381 /	BCHE	NM_000055	NM_000055 // RefSeq // Homo sapiens butyrylcholinesterase (BCHE), mRNA. // chr3 // 100	8.85758e-05	-3.61
16942958	NM_005233 // EPHA3 // EPH receptor A3 // 3p11.2 // 2042 /// NM_182644 // EPHA3 // EPH r	EPHA3	NM_005233	NM_005233 // RefSeq // Homo sapiens EPH receptor A3 (EPHA3), transcript variant 1, mRNA	0.000124579	2.1
16780859	NM_004093 // EFNB2 // ephrin-B2 // 13q33 // 1948 /// ENST00000245323 // EFNB2 // ephrin	EFNB2	NM_004093	NM_004093 // RefSeq // Homo sapiens ephrin-B2 (EFNB2), mRNA. // chr13 // 100 // 95 // 1	0.000943252	-4.77
16961162	NM_014926 // SLITRK3 // SLIT and NTRK-like family, member 3 // 3q26.1 // 22865 /// ENST	SLITRK3	NM_014926	NM_014926 // RefSeq // Homo sapiens SLIT and NTRK-like family, member 3 (SLITRK3), mRNA	0.000943252	-2.06
17097895	NM_005047 // PSMD5 // proteasome (prosome, macropain) 26S subunit, non-ATPase, 5 // 9q3	PSMD5	NM_005047	NM_005047 // RefSeq // Homo sapiens proteasome (prosome, macropain) 26S subunit, non-AT	0.00133745	-2.68
16775883	NM_144778 // MBNL2 // muscleblind-like 2 (Drosophila) // 13q32.1 // 10150 /// NM_207304	MBNL2	NM_144778	NM_144778 // RefSeq // Homo sapiens muscleblind-like 2 (Drosophila) (MBNL2), transcript	0.00398845	-2.43
17020069	NM_145740 // GSTA1 // glutathione S-transferase alpha 1 // 6p12.1 // 2938 /// ENST00000	GSTA1	NM_145740	NM_145740 // RefSeq // Homo sapiens glutathione S-transferase alpha 1 (GSTA1), mRNA. //	0.00571593	-2.4
16875909	NM_006210 // PEG3 // paternally expressed 3 // 19q13.4 // 5178 /// NM_001146327 // ZIM2	PEG3	NM_006210	NM_006210 // RefSeq // Homo sapiens paternally expressed 3 (PEG3), transcript variant 1	0.00838086	2.06
16972198	NM_012464 // TLL1 // tolloid-like 1 // 4q32-q33 // 7092 /// ENST00000061240 // TLL1 //	TLL1	NM_012464	NM_012464 // RefSeq // Homo sapiens tolloid-like 1 (TLL1), mRNA. // chr4 // 100 // 90 /	0.0112723	-2.77
16980974	NM_001031700 // FAM198B // family with sequence similarity 198, member B // 4q32.1 // 5	FAM198B	NM_001031700	NM_001031700 // RefSeq // Homo sapiens family with sequence similarity 198, member B (F	0.0136174	-2.09
17096669	NM_133445 // GRIN3A // glutamate receptor, ionotropic, N-methyl-D-aspartate 3A // 9q31.	GRIN3A	NM_133445	NM_133445 // RefSeq // Homo sapiens glutamate receptor, ionotropic, N-methyl-D-aspartat	0.0136174	-2.01
17020846	NM_004370 // COL12A1 // collagen, type XII, alpha 1 // 6q12-q13 // 1303 /// NM_080645 /	COL12A1	NM_004370	NM_004370 // RefSeq // Homo sapiens collagen, type XII, alpha 1 (COL12A1), transcript v	0.0136174	-2.27
17113672	---		---	TCONS_00017086-XLOC_008221 // Rinn lincRNAs // linc-NKAP chrX:-:119144674-119149501 //	0.0215651	-2.28
16999321	NM_020747 // ZNF608 // zinc finger protein 608 // 5q23.2 // 57507 /// ENST00000306315 /	ZNF608	NM_020747	NM_020747 // RefSeq // Homo sapiens zinc finger protein 608 (ZNF608), mRNA. // chr5 //	0.0229901	-2.27
17099699	---		---	hsa-mir-3689b // miRBase Micro RNA Database // MI0016411 Homo sapiens miR-3689b stem-lo	0.0230149	-4.14
16936925	NM_020873 // LRRN1 // leucine rich repeat neuronal 1 // 3p26.2 // 57633 /// ENST0000031	LRRN1	NM_020873	NM_020873 // RefSeq // Homo sapiens leucine rich repeat neuronal 1 (LRRN1), mRNA. // ch	0.0230529	-2.04
17099695	---		---	hsa-mir-3689a // miRBase Micro RNA Database // MI0016090 Homo sapiens miR-3689a stem-lo	0.0305664	-3.21
16826510	NM_001146188 // TOX3 // TOX high mobility group box family member 3 // 16q12.1 // 27324	TOX3	NM_001146188	NM_001146188 // RefSeq // Homo sapiens TOX high mobility group box family member 3 (TOX	0.0398899	-2.09
16865955	NR_023847 // PEG3-AS // PEG3 antisense RNA (non-protein coding) // 19q13.43 // 10016989	PEG3-AS	NR_023847	NR_023847 // RefSeq // Homo sapiens PEG3 antisense RNA (non-protein coding) (PEG3-AS),	0.0456372	2.02

## Sheet: D compared to C
Differentially expressed genes in LNCaP cells stably overexpressing type 3a AR treated with vehicle (condition C) and 10 nM DHT (condition D)
Transcript ID	gene_assignment	Gene Symbol	RefSeq	mrna_assignment	stepup(p-value)	Fold-Change
16696187	NM_000130 // F5 // coagulation factor V (proaccelerin, labile factor) // 1q23 // 2153 /	F5	NM_000130	NM_000130 // RefSeq // Homo sapiens coagulation factor V (proaccelerin, labile factor)	5.4211e-07	11.4187
17059567	NM_024636 // STEAP4 // STEAP family member 4 // 7q21.12 // 79689 /// ENST00000380079 //	STEAP4	NM_024636	NM_024636 // RefSeq // Homo sapiens STEAP family member 4 (STEAP4), mRNA. // chr7 // 10	5.4211e-07	68.2797
16715793	NM_001161353 // KCNMA1 // potassium large conductance calcium-activated channel, subfam	KCNMA1	NM_001161353	NM_001161353 // RefSeq // Homo sapiens potassium large conductance calcium-activated ch	6.44918e-07	2.24645
16746379	NM_015261 // NCAPD3 // non-SMC condensin II complex, subunit D3 // 11q25 // 23310 /// E	NCAPD3	NM_015261	NM_015261 // RefSeq // Homo sapiens non-SMC condensin II complex, subunit D3 (NCAPD3),	5.4211e-07	5.319
16920671	NM_020182 // PMEPA1 // prostate transmembrane protein, androgen induced 1 // 20q13.31-q	PMEPA1	NM_020182	NM_020182 // RefSeq // Homo sapiens prostate transmembrane protein, androgen induced 1	5.4211e-07	5.8868
16997041	NR_026578 // LOC647859 // occludin pseudogene // 5q13.2 // 647859	LOC647859	NR_026578	NR_026578 // RefSeq // Homo sapiens occludin pseudogene (LOC647859), non-coding RNA. //	5.4211e-07	-3.01
16996564	NM_024930 // ELOVL7 // ELOVL family member 7, elongation of long chain fatty acids (yea	ELOVL7	NM_024930	NM_024930 // RefSeq // Homo sapiens ELOVL family member 7, elongation of long chain fat	7.70809e-07	5.24091
16923068	---		---	TCONS_00029024-XLOC_013947 // Rinn lincRNAs // linc-UMODL1-5 chr21:+:42953358-42954625	6.44918e-07	16.7036
17075712	NM_000742 // CHRNA2 // cholinergic receptor, nicotinic, alpha 2 (neuronal) // 8p21 // 1	CHRNA2	NM_000742	NM_000742 // RefSeq // Homo sapiens cholinergic receptor, nicotinic, alpha 2 (neuronal)	1.00516e-06	11.445
16909551	NM_024409 // NPPC // natriuretic peptide C // 2q24-qter // 4880 /// ENST00000409852 //	NPPC	NM_024409	NM_024409 // RefSeq // Homo sapiens natriuretic peptide precursor C (NPPC), mRNA. // ch	1.00516e-06	45.7977
16968797	NM_014606 // HERC3 // hect domain and RLD 3 // 4q21 // 8916 /// ENST00000402738 // HERC	HERC3	NM_014606	NM_014606 // RefSeq // Homo sapiens hect domain and RLD 3 (HERC3), mRNA. // chr4 // 100	1.39005e-06	2.40303
16698556	NM_173854 // SLC41A1 // solute carrier family 41, member 1 // 1q32.1 // 254428 /// ENST	SLC41A1	NM_173854	NM_173854 // RefSeq // Homo sapiens solute carrier family 41, member 1 (SLC41A1), mRNA.	1.39005e-06	3.00825
17085267	NM_001099279 // FOXD4L2 // forkhead box D4-like 2 // 9p12 // 100036519 /// NM_199244 //	FOXD4L2	NM_001099279	NM_001099279 // RefSeq // Homo sapiens forkhead box D4-like 2 (FOXD4L2), mRNA. // chr9	1.98588e-06	3.21244
17094609	NM_001099279 // FOXD4L2 // forkhead box D4-like 2 // 9p12 // 100036519 /// NM_199244 //	FOXD4L2	NM_001099279	NM_001099279 // RefSeq // Homo sapiens forkhead box D4-like 2 (FOXD4L2), mRNA. // chr9	1.98588e-06	3.21244
16894283	NM_138799 // MBOAT2 // membrane bound O-acyltransferase domain containing 2 // 2p25.1 /	MBOAT2	NM_138799	NM_138799 // RefSeq // Homo sapiens membrane bound O-acyltransferase domain containing	1.98588e-06	3.18527
16821239	NM_001100625 // CENPN // centromere protein N // 16q23.2 // 55839 /// NM_001100624 // C	CENPN	NM_001100625	NM_001100625 // RefSeq // Homo sapiens centromere protein N (CENPN), transcript variant	1.98588e-06	5.54149
16891575	NM_004457 // ACSL3 // acyl-CoA synthetase long-chain family member 3 // 2q34-q35 // 218	ACSL3	NM_004457	NM_004457 // RefSeq // Homo sapiens acyl-CoA synthetase long-chain family member 3 (ACS	1.9903e-06	3.50316
16805495	NM_000875 // IGF1R // insulin-like growth factor 1 receptor // 15q26.3 // 3480 /// ENST	IGF1R	NM_000875	NM_000875 // RefSeq // Homo sapiens insulin-like growth factor 1 receptor (IGF1R), mRNA	3.30728e-06	4.74305
17085595	NM_001085476 // FOXD4L6 // forkhead box D4-like 6 // 9q21.11 // 653404 /// NM_199135 //	FOXD4L6	NM_001085476	NM_001085476 // RefSeq // Homo sapiens forkhead box D4-like 6 (FOXD4L6), mRNA. // chr9	1.98588e-06	3.95689
16877172	NM_014668 // GREB1 // growth regulation by estrogen in breast cancer 1 // 2p25.1 // 968	GREB1	NM_014668	NM_014668 // RefSeq // Homo sapiens growth regulation by estrogen in breast cancer 1 (G	3.3968e-06	4.10886
17014166	---		---	TCONS_00011401-XLOC_005517 // Rinn lincRNAs // linc-TULP4 chr6:+:158703294-158733390 //	1.98588e-06	-2.65
16671305	NM_130898 // CREB3L4 // cAMP responsive element binding protein 3-like 4 // 1q21.3 // 1	CREB3L4	NM_130898	NM_130898 // RefSeq // Homo sapiens cAMP responsive element binding protein 3-like 4 (C	3.30728e-06	2.09745
16771894	NM_022782 // MPHOSPH9 // M-phase phosphoprotein 9 // 12q24.31 // 10198 /// ENST00000302	MPHOSPH9	NM_022782	NM_022782 // RefSeq // Homo sapiens M-phase phosphoprotein 9 (MPHOSPH9), mRNA. // chr12	3.72267e-06	2.0598
16698521	NM_033102 // SLC45A3 // solute carrier family 45, member 3 // 1q32.1 // 85414 /// ENST0	SLC45A3	NM_033102	NM_033102 // RefSeq // Homo sapiens solute carrier family 45, member 3 (SLC45A3), mRNA.	4.46845e-06	4.23065
16961172	NM_000055 // BCHE // butyrylcholinesterase // 3q26.1-q26.2 // 590 /// ENST00000264381 /	BCHE	NM_000055	NM_000055 // RefSeq // Homo sapiens butyrylcholinesterase (BCHE), mRNA. // chr3 // 100	3.76785e-05	-2.27
16955939	NM_015541 // LRIG1 // leucine-rich repeats and immunoglobulin-like domains 1 // 3p14 //	LRIG1	NM_015541	NM_015541 // RefSeq // Homo sapiens leucine-rich repeats and immunoglobulin-like domain	3.30728e-06	2.54759
17077171	NM_000912 // OPRK1 // opioid receptor, kappa 1 // 8q11.2 // 4986 /// ENST00000265572 //	OPRK1	NM_000912	NM_000912 // RefSeq // Homo sapiens opioid receptor, kappa 1 (OPRK1), mRNA. // chr8 //	3.0951e-06	-8.02
17075536	NM_006167 // NKX3-1 // NK3 homeobox 1 // 8p21 // 4824 /// ENST00000380871 // NKX3-1 //	NKX3-1	NM_006167	NM_006167 // RefSeq // Homo sapiens NK3 homeobox 1 (NKX3-1), mRNA. // chr8 // 100 // 10	4.46845e-06	3.1311
16884967	NM_020548 // DBI // diazepam binding inhibitor (GABA receptor modulator, acyl-CoA bindi	DBI	NM_020548	NM_020548 // RefSeq // Homo sapiens diazepam binding inhibitor (GABA receptor modulator	3.3968e-06	3.26377
17117619	---		---	BC013389 // GenBank // Homo sapiens, clone IMAGE:3932143, mRNA. // chr14 // 100 // 77 /	5.6017e-06	2.19403
16771430	NM_006549 // CAMKK2 // calcium/calmodulin-dependent protein kinase kinase 2, beta // 12	CAMKK2	NM_006549	NM_006549 // RefSeq // Homo sapiens calcium/calmodulin-dependent protein kinase kinase	3.38843e-06	2.67686
17021585	NM_016021 // UBE2J1 // ubiquitin-conjugating enzyme E2, J1 (UBC6 homolog, yeast) // 6q1	UBE2J1	NM_016021	NM_016021 // RefSeq // Homo sapiens ubiquitin-conjugating enzyme E2, J1 (UBC6 homolog,	3.33972e-06	2.10049
16904741	NM_013233 // STK39 // serine threonine kinase 39 // 2q24.3 // 27347 /// ENST00000355999	STK39	NM_013233	NM_013233 // RefSeq // Homo sapiens serine threonine kinase 39 (STK39), mRNA. // chr2 /	5.6017e-06	2.41129
16729896	NM_001105522 // TRIM49L1 // tripartite motif-containing 49-like 1 // 11q14.3 // 729384	TRIM49L1	NM_001105522	NM_001105522 // RefSeq // Homo sapiens tripartite motif-containing 49-like 1 (TRIM49L1)	3.9313e-06	20.9819
16743200	NM_001105522 // TRIM49L1 // tripartite motif-containing 49-like 1 // 11q14.3 // 729384	TRIM49L1	NM_001105522	NM_001105522 // RefSeq // Homo sapiens tripartite motif-containing 49-like 1 (TRIM49L1)	3.9313e-06	20.9819
16961162	NM_014926 // SLITRK3 // SLIT and NTRK-like family, member 3 // 3q26.1 // 22865 /// ENST	SLITRK3	NM_014926	NM_014926 // RefSeq // Homo sapiens SLIT and NTRK-like family, member 3 (SLITRK3), mRNA	5.6017e-06	-2.83
17056813	Y00790 // TARP // TCR gamma alternate reading frame protein // 7p15-p14 // 445347 /// E	TARP	Y00790	Y00790 // GenBank // Human mRNA for T-cell receptor gamma-chain. // chr7 // 100 // 100	5.70088e-06	13.0837
17056823	BC105589 // TARP // TCR gamma alternate reading frame protein // 7p15-p14 // 445347 ///	TARP	BC105589	BC105589 // GenBank // Homo sapiens TCR gamma alternate reading frame protein, mRNA (cD	5.70088e-06	13.0837
16985704	NM_002538 // OCLN // occludin // 5q13.1 // 4950 /// ENST00000355237 // OCLN // occludin	OCLN	NM_002538	NM_002538 // RefSeq // Homo sapiens occludin (OCLN), mRNA. // chr5 // 100 // 63 // 12 /	4.42333e-06	-2.34
16889026	NM_001127257 // SLC39A10 // solute carrier family 39 (zinc transporter), member 10 // 2	SLC39A10	NM_001127257	NM_001127257 // RefSeq // Homo sapiens solute carrier family 39 (zinc transporter), mem	5.25798e-06	2.1063
16911493	NM_018327 // SPTLC3 // serine palmitoyltransferase, long chain base subunit 3 // 20p12.	SPTLC3	NM_018327	NM_018327 // RefSeq // Homo sapiens serine palmitoyltransferase, long chain base subuni	6.69168e-06	-4.29
16763577	NM_018018 // SLC38A4 // solute carrier family 38, member 4 // 12q13 // 55089 /// NM_001	SLC38A4	NM_018018	NM_018018 // RefSeq // Homo sapiens solute carrier family 38, member 4 (SLC38A4), trans	3.9313e-06	15.9273
16681304	NM_018948 // ERRFI1 // ERBB receptor feedback inhibitor 1 // 1p36 // 54206 /// ENST0000	ERRFI1	NM_018948	TCONS_00001384-XLOC_000695 // Rinn lincRNAs // linc-TNFRSF9 chr1:-:8062788-8067529 // c	4.42333e-06	4.572
17087790	NM_080546 // SLC44A1 // solute carrier family 44, member 1 // 9q31.2 // 23446 /// ENST0	SLC44A1	NM_080546	NM_080546 // RefSeq // Homo sapiens solute carrier family 44, member 1 (SLC44A1), mRNA.	7.63671e-06	-2.15
16995500	NM_001127671 // LIFR // leukemia inhibitory factor receptor alpha // 5p13-p12 // 3977 /	LIFR	NM_001127671	NM_001127671 // RefSeq // Homo sapiens leukemia inhibitory factor receptor alpha (LIFR)	4.71611e-06	3.94927
17015637	NM_017770 // ELOVL2 // elongation of very long chain fatty acids (FEN1/Elo2, SUR4/Elo3,	ELOVL2	NM_017770	NM_017770 // RefSeq // Homo sapiens elongation of very long chain fatty acids (FEN1/Elo	1.16564e-05	4.32351
16774319	NM_178009 // DGKH // diacylglycerol kinase, eta // 13q14.11 // 160851 /// NM_152910 //	DGKH	NM_178009	NM_178009 // RefSeq // Homo sapiens diacylglycerol kinase, eta (DGKH), transcript varia	7.66558e-06	-3.04
16907979	NM_173076 // ABCA12 // ATP-binding cassette, sub-family A (ABC1), member 12 // 2q34 //	ABCA12	NM_173076	NM_173076 // RefSeq // Homo sapiens ATP-binding cassette, sub-family A (ABC1), member 1	5.6017e-06	-5.56
16944588	NM_021082 // SLC15A2 // solute carrier family 15 (H+/peptide transporter), member 2 //	SLC15A2	NM_021082	NM_021082 // RefSeq // Homo sapiens solute carrier family 15 (H+/peptide transporter),	7.59682e-06	5.0601
17011079	NM_024641 // MANEA // mannosidase, endo-alpha // 6q16.1 // 79694 /// ENST00000358812 //	MANEA	NM_024641	NM_024641 // RefSeq // Homo sapiens mannosidase, endo-alpha (MANEA), mRNA. // chr6 // 9	6.52053e-06	-2.51
16697166	NM_025191 // EDEM3 // ER degradation enhancer, mannosidase alpha-like 3 // 1q25 // 8026	EDEM3	NM_025191	NM_025191 // RefSeq // Homo sapiens ER degradation enhancer, mannosidase alpha-like 3 (	9.73087e-06	2.02225
17021831	NM_001143957 // GPR63 // G protein-coupled receptor 63 // 6q16.1-q16.3 // 81491 /// NM_	GPR63	NM_001143957	NM_001143957 // RefSeq // Homo sapiens G protein-coupled receptor 63 (GPR63), transcrip	1.22301e-05	-2.53
16925872	NM_001135099 // TMPRSS2 // transmembrane protease, serine 2 // 21q22.3 // 7113 /// NM_0	TMPRSS2	NM_001135099	NM_001135099 // RefSeq // Homo sapiens transmembrane protease, serine 2 (TMPRSS2), tran	9.73087e-06	3.9335
16944524	NM_014980 // STXBP5L // syntaxin binding protein 5-like // 3q13.33 // 9515 /// ENST0000	STXBP5L	NM_014980	NM_014980 // RefSeq // Homo sapiens syntaxin binding protein 5-like (STXBP5L), mRNA. //	8.84537e-06	-2.89
17056817	NM_001003799 // TARP // TCR gamma alternate reading frame protein // 7p15-p14 // 445347	TARP	NM_001003799	NM_001003799 // RefSeq // Homo sapiens TCR gamma alternate reading frame protein (TARP)	9.73087e-06	10.6534
17004747	NM_017906 // PAK1IP1 // PAK1 interacting protein 1 // 6p24.2 // 55003 /// ENST000003795	PAK1IP1	NM_017906	NM_017906 // RefSeq // Homo sapiens PAK1 interacting protein 1 (PAK1IP1), mRNA. // chr6	8.84537e-06	2.46454
16837128	NM_002737 // PRKCA // protein kinase C, alpha // 17q22-q23.2 // 5578 /// ENST0000028438	PRKCA	NM_002737	NM_002737 // RefSeq // Homo sapiens protein kinase C, alpha (PRKCA), mRNA. // chr17 //	1.00114e-05	3.45819
16936925	NM_020873 // LRRN1 // leucine rich repeat neuronal 1 // 3p26.2 // 57633 /// ENST0000031	LRRN1	NM_020873	NM_020873 // RefSeq // Homo sapiens leucine rich repeat neuronal 1 (LRRN1), mRNA. // ch	7.59682e-06	-7.47
16980160	NM_003866 // INPP4B // inositol polyphosphate-4-phosphatase, type II, 105kDa // 4q31.21	INPP4B	NM_003866	NM_003866 // RefSeq // Homo sapiens inositol polyphosphate-4-phosphatase, type II, 105k	8.67232e-06	3.03634
16998309	NM_012081 // ELL2 // elongation factor, RNA polymerase II, 2 // 5q15 // 22936 /// ENST0	ELL2	NM_012081	NM_012081 // RefSeq // Homo sapiens elongation factor, RNA polymerase II, 2 (ELL2), mRN	8.84537e-06	3.71251
17065709	NM_015458 // MTMR9 // myotubularin related protein 9 // 8p23-p22 // 66036 /// ENST00000	MTMR9	NM_015458	NM_015458 // RefSeq // Homo sapiens myotubularin related protein 9 (MTMR9), mRNA. // ch	8.84537e-06	2.48848
16963906	AK092548 // LOC285463 // hypothetical LOC285463 // 4p16.3 // 285463	LOC285463	AK092548	AK092548 // GenBank // Homo sapiens cDNA FLJ35229 fis, clone PROST2001414. // chr4 // 1	8.0072e-06	4.9163
17091928	NM_207305 // FOXD4 // forkhead box D4 // 9p24.3 // 2298 /// ENST00000382500 // FOXD4 //	FOXD4	NM_207305	NM_207305 // RefSeq // Homo sapiens forkhead box D4 (FOXD4), mRNA. // chr9 // 100 // 10	9.73087e-06	3.38546
17092045	NM_134428 // RFX3 // regulatory factor X, 3 (influences HLA class II expression) // 9p2	RFX3	NM_134428	NM_134428 // RefSeq // Homo sapiens regulatory factor X, 3 (influences HLA class II exp	9.73087e-06	-4.45
16969578	NM_183075 // CYP2U1 // cytochrome P450, family 2, subfamily U, polypeptide 1 // 4q25 //	CYP2U1	NM_183075	NM_183075 // RefSeq // Homo sapiens cytochrome P450, family 2, subfamily U, polypeptide	6.69168e-06	2.41115
17077004	NM_003068 // SNAI2 // snail homolog 2 (Drosophila) // 8q11 // 6591 /// ENST00000396822	SNAI2	NM_003068	NM_003068 // RefSeq // Homo sapiens snail homolog 2 (Drosophila) (SNAI2), mRNA. // chr8	8.95734e-06	29.0414
16944738	NM_006810 // PDIA5 // protein disulfide isomerase family A, member 5 // 3q21.1 // 10954	PDIA5	NM_006810	NM_006810 // RefSeq // Homo sapiens protein disulfide isomerase family A, member 5 (PDI	1.26268e-05	2.05567
17080749	NM_014109 // ATAD2 // ATPase family, AAA domain containing 2 // 8q24.13 // 29028 /// EN	ATAD2	NM_014109	NM_014109 // RefSeq // Homo sapiens ATPase family, AAA domain containing 2 (ATAD2), mRN	9.73087e-06	2.34135
17062321	NM_017954 // CADPS2 // Ca++-dependent secretion activator 2 // 7q31.3 // 93664 /// NM_0	CADPS2	NM_017954	NM_017954 // RefSeq // Homo sapiens Ca++-dependent secretion activator 2 (CADPS2), tran	9.39532e-06	3.64031
16988133	NM_021614 // KCNN2 // potassium intermediate/small conductance calcium-activated channe	KCNN2	NM_021614	NM_021614 // RefSeq // Homo sapiens potassium intermediate/small conductance calcium-ac	1.81403e-05	2.37589
16780271	NM_005845 // ABCC4 // ATP-binding cassette, sub-family C (CFTR/MRP), member 4 // 13q32	ABCC4	NM_005845	NM_005845 // RefSeq // Homo sapiens ATP-binding cassette, sub-family C (CFTR/MRP), memb	9.8534e-06	2.62747
16983373	NM_019018 // FAM105A // family with sequence similarity 105, member A // 5p15.2 // 5449	FAM105A	NM_019018	NM_019018 // RefSeq // Homo sapiens family with sequence similarity 105, member A (FAM1	1.19321e-05	5.74289
16773430	NM_001260 // CDK8 // cyclin-dependent kinase 8 // 13q12 // 1024 /// ENST00000381527 //	CDK8	NM_001260	NM_001260 // RefSeq // Homo sapiens cyclin-dependent kinase 8 (CDK8), mRNA. // chr13 //	1.09216e-05	-2.58
17018408	NM_012391 // SPDEF // SAM pointed domain containing ets transcription factor // 6p21.3	SPDEF	NM_012391	NM_012391 // RefSeq // Homo sapiens SAM pointed domain containing ets transcription fac	9.9212e-06	2.42465
17015606	NM_005906 // MAK // male germ cell-associated kinase // 6p24 // 4117 /// ENST0000031324	MAK	NM_005906	NM_005906 // RefSeq // Homo sapiens male germ cell-associated kinase (MAK), mRNA. // ch	9.59341e-06	9.35169
17101990	NM_014927 // CNKSR2 // connector enhancer of kinase suppressor of Ras 2 // Xp22.12 // 2	CNKSR2	NM_014927	NM_014927 // RefSeq // Homo sapiens connector enhancer of kinase suppressor of Ras 2 (C	1.9982e-05	2.85186
16884732	NM_012184 // FOXD4L1 // forkhead box D4-like 1 // 2q13 // 200350 /// ENST00000306507 //	FOXD4L1	NM_012184	NM_012184 // RefSeq // Homo sapiens forkhead box D4-like 1 (FOXD4L1), mRNA. // chr2 //	1.41537e-05	2.56169
16850759	NM_001105244 // PTPRM // protein tyrosine phosphatase, receptor type, M // 18p11.2 // 5	PTPRM	NM_001105244	NM_001105244 // RefSeq // Homo sapiens protein tyrosine phosphatase, receptor type, M (	1.68988e-05	2.15463
16678518	NM_021205 // RHOU // ras homolog gene family, member U // 1q42.11-q42.3 // 58480 /// NR	RHOU	NM_021205	NM_021205 // RefSeq // Homo sapiens ras homolog gene family, member U (RHOU), mRNA. //	1.32974e-05	2.88619
16849286	NM_018414 // ST6GALNAC1 // ST6 (alpha-N-acetyl-neuraminyl-2,3-beta-galactosyl-1,3)-N-ac	ST6GALNAC1	NM_018414	NM_018414 // RefSeq // Homo sapiens ST6 (alpha-N-acetyl-neuraminyl-2,3-beta-galactosyl-	9.84533e-06	6.08159
16848079	NM_017983 // WIPI1 // WD repeat domain, phosphoinositide interacting 1 // 17q24.2 // 55	WIPI1	NM_017983	NM_017983 // RefSeq // Homo sapiens WD repeat domain, phosphoinositide interacting 1 (W	1.50882e-05	3.15279
17078870	NM_005941 // MMP16 // matrix metallopeptidase 16 (membrane-inserted) // 8q21.3 // 4325	MMP16	NM_005941	NM_005941 // RefSeq // Homo sapiens matrix metallopeptidase 16 (membrane-inserted) (MMP	1.62e-05	-2.99
16874633	NM_199249 // C19orf48 // chromosome 19 open reading frame 48 // 19q13.33 // 84798 /// N	C19orf48	NM_199249	NM_199249 // RefSeq // Homo sapiens chromosome 19 open reading frame 48 (C19orf48), mRN	2.74897e-05	2.19424
17056815	BC039116 // TRGC2 // T cell receptor gamma constant 2 // 7p14 // 6967 /// ENST000003903	TRGC2	BC039116	BC039116 // GenBank // Homo sapiens T cell receptor gamma constant 2, mRNA (cDNA clone	3.28205e-05	8.67836
16864628	NM_001002231 // KLK2 // kallikrein-related peptidase 2 // 19q13.41 // 3817 /// NM_00555	KLK2	NM_001002231	NM_001002231 // RefSeq // Homo sapiens kallikrein-related peptidase 2 (KLK2), transcrip	2.06362e-05	6.16628
16848070	NM_001174166 // SLC16A6 // solute carrier family 16, member 6 (monocarboxylic acid tran	SLC16A6	NM_001174166	NM_001174166 // RefSeq // Homo sapiens solute carrier family 16, member 6 (monocarboxyl	2.06362e-05	3.97944
16984562	NM_001178055 // PARP8 // poly (ADP-ribose) polymerase family, member 8 // 5q11.1 // 796	PARP8	NM_001178055	NM_001178055 // RefSeq // Homo sapiens poly (ADP-ribose) polymerase family, member 8 (P	1.81403e-05	-2.54
17102041	NM_004595 // SMS // spermine synthase // Xp22.1 // 6611 /// ENST00000404933 // SMS // s	SMS	NM_004595	TCONS_l2_00000663-XLOC_l2_000477 // Broad TUCP // linc-KLHDC9 chr1:+:160864696-16086629	3.37681e-05	2.2413
16687123	NM_002867 // RAB3B // RAB3B, member RAS oncogene family // 1p32-p31 // 5865 /// ENST000	RAB3B	NM_002867	NM_002867 // RefSeq // Homo sapiens RAB3B, member RAS oncogene family (RAB3B), mRNA. //	3.36111e-05	2.1122
17117695	---		---	AK023660 // GenBank // Homo sapiens cDNA FLJ13598 fis, clone PLACE1009921. // chr16 //	1.88867e-05	2.35778
17097643	NM_005118 // TNFSF15 // tumor necrosis factor (ligand) superfamily, member 15 // 9q32 /	TNFSF15	NM_005118	NM_005118 // RefSeq // Homo sapiens tumor necrosis factor (ligand) superfamily, member	2.01154e-05	-2.72
16674973	NM_030806 // C1orf21 // chromosome 1 open reading frame 21 // 1q25 // 81563 /// ENST000	C1orf21	NM_030806	NM_030806 // RefSeq // Homo sapiens chromosome 1 open reading frame 21 (C1orf21), mRNA.	1.68006e-05	2.83044
17113928	NM_001163278 // ODZ1 // odz, odd Oz/ten-m homolog 1(Drosophila) // Xq25 // 10178 /// NM	ODZ1	NM_001163278	NM_001163278 // RefSeq // Homo sapiens odz, odd Oz/ten-m homolog 1(Drosophila) (ODZ1),	1.75097e-05	3.33926
16874665	NR_002948 // KLKP1 // kallikrein pseudogene 1 // 19q13.41 // 606293 /// DQ211698 // KLK	KLKP1	NR_002948	TCONS_00026766-XLOC_013385 // Rinn lincRNAs // linc-KLK15 chr19:-:51385353-51399654 //	3.79408e-05	2.15945
16981606	NM_000860 // HPGD // hydroxyprostaglandin dehydrogenase 15-(NAD) // 4q34-q35 // 3248 //	HPGD	NM_000860	NM_000860 // RefSeq // Homo sapiens hydroxyprostaglandin dehydrogenase 15-(NAD) (HPGD),	2.06747e-05	4.48265
16744138	NM_015065 // EXPH5 // exophilin 5 // 11q22.3 // 23086 /// ENST00000265843 // EXPH5 // e	EXPH5	NM_015065	NM_015065 // RefSeq // Homo sapiens exophilin 5 (EXPH5), mRNA. // chr11 // 100 // 77 //	2.26222e-05	-2.71
16957947	---		---	TCONS_00006621-XLOC_003227 // Rinn lincRNAs // linc-RABL3-1 chr3:-:120587124-120626902	1.93684e-05	-3.78
17088390	NM_000608 // ORM2 // orosomucoid 2 // 9q32 // 5005 /// ENST00000431067 // ORM2 // oroso	ORM2	NM_000608	NM_000608 // RefSeq // Homo sapiens orosomucoid 2 (ORM2), mRNA. // chr9 // 100 // 100 /	2.77846e-05	8.49277
16958638	NM_014079 // KLF15 // Kruppel-like factor 15 // 3q13-q21 // 28999 /// ENST00000296233 /	KLF15	NM_014079	NM_014079 // RefSeq // Homo sapiens Kruppel-like factor 15 (KLF15), mRNA. // chr3 // 10	2.81367e-05	2.75523
16749459	NM_003622 // PPFIBP1 // PTPRF interacting protein, binding protein 1 (liprin beta 1) //	PPFIBP1	NM_003622	NM_003622 // RefSeq // Homo sapiens PTPRF interacting protein, binding protein 1 (lipri	4.87432e-05	2.20095
16738512	NM_003627 // SLC43A1 // solute carrier family 43, member 1 // 11p11.2-p11.1 // 8501 ///	SLC43A1	NM_003627	NM_003627 // RefSeq // Homo sapiens solute carrier family 43, member 1 (SLC43A1), mRNA.	3.19369e-05	2.77843
17089188	NM_014007 // ZBTB43 // zinc finger and BTB domain containing 43 // 9q33-q34 // 23099 //	ZBTB43	NM_014007	NM_014007 // RefSeq // Homo sapiens zinc finger and BTB domain containing 43 (ZBTB43),	4.4121e-05	-2.1
16995890	NM_001098272 // HMGCS1 // 3-hydroxy-3-methylglutaryl-CoA synthase 1 (soluble) // 5p14-p	HMGCS1	NM_001098272	NM_001098272 // RefSeq // Homo sapiens 3-hydroxy-3-methylglutaryl-CoA synthase 1 (solub	1.56149e-05	2.18356
16748989	NM_000921 // PDE3A // phosphodiesterase 3A, cGMP-inhibited // 12p12 // 5139 /// ENST000	PDE3A	NM_000921	NM_000921 // RefSeq // Homo sapiens phosphodiesterase 3A, cGMP-inhibited (PDE3A), mRNA.	1.35992e-05	3.8272
17080342	NM_014112 // TRPS1 // trichorhinophalangeal syndrome I // 8q24.12 // 7227 /// ENST00000	TRPS1	NM_014112	NM_014112 // RefSeq // Homo sapiens trichorhinophalangeal syndrome I (TRPS1), mRNA. //	3.28205e-05	-2.47
16868453	ENST00000457674 // ZNF812 // zinc finger protein 812 // 19p13.2 // 729648	ZNF812	ENST00000457674	AK296815 // GenBank // Homo sapiens cDNA FLJ60289 complete cds, highly similar to Zinc	2.65073e-05	8.0303
16884629	NM_173842 // IL1RN // interleukin 1 receptor antagonist // 2q14.2 // 3557 /// NM_173843	IL1RN	NM_173842	NM_173842 // RefSeq // Homo sapiens interleukin 1 receptor antagonist (IL1RN), transcri	1.9982e-05	-4.22
16892826	NM_020311 // CXCR7 // chemokine (C-X-C motif) receptor 7 // 2q37.3 // 57007 /// ENST000	CXCR7	NM_020311	NM_020311 // RefSeq // Homo sapiens chemokine (C-X-C motif) receptor 7 (CXCR7), mRNA. /	2.82026e-05	-2.69
16944574	NM_018456 // EAF2 // ELL associated factor 2 // 3q13.33 // 55840 /// ENST00000273668 //	EAF2	NM_018456	NM_018456 // RefSeq // Homo sapiens ELL associated factor 2 (EAF2), mRNA. // chr3 // 10	3.18806e-05	3.66667
16980974	NM_001031700 // FAM198B // family with sequence similarity 198, member B // 4q32.1 // 5	FAM198B	NM_001031700	NM_001031700 // RefSeq // Homo sapiens family with sequence similarity 198, member B (F	3.77927e-05	-3.67
17008720	NM_018960 // GNMT // glycine N-methyltransferase // 6p12 // 27232 /// ENST00000372808 /	GNMT	NM_018960	NM_018960 // RefSeq // Homo sapiens glycine N-methyltransferase (GNMT), mRNA. // chr6 /	4.4195e-05	5.3571
17077185	---		---	ENST00000521558 // ENSEMBL // cdna:novel chromosome:GRCh37:8:54307771:54308506:-1 gene:	3.33176e-05	-4.05
16907960	NM_000465 // BARD1 // BRCA1 associated RING domain 1 // 2q34-q35 // 580 /// ENST0000026	BARD1	NM_000465	NM_000465 // RefSeq // Homo sapiens BRCA1 associated RING domain 1 (BARD1), mRNA. // ch	4.40378e-05	-2.08
16949924	AK127609 // LOC100128262 // hypothetical LOC100128262 // 3q29 // 100128262	LOC100128262	AK127609	AK127609 // GenBank // Homo sapiens cDNA FLJ45707 fis, clone FEHRT2001482. // chr3 // 9	5.67695e-05	2.65882
16800506	NR_034039 // SORD // sorbitol dehydrogenase // 15q15.3 // 6652 /// NM_003104 // SORD //	SORD	NR_034039	TCONS_l2_00009082-XLOC_l2_004918 // Broad TUCP // linc-PATL2-2 chr15:-:45127377-4514667	3.45077e-05	2.48639
16733660	NM_014384 // ACAD8 // acyl-CoA dehydrogenase family, member 8 // 11q25 // 27034 /// ENS	ACAD8	NM_014384	NM_014384 // RefSeq // Homo sapiens acyl-CoA dehydrogenase family, member 8 (ACAD8), nu	3.89109e-05	2.25146
16744049	NM_017515 // SLC35F2 // solute carrier family 35, member F2 // 11q22.3 // 54733 /// ENS	SLC35F2	NM_017515	NM_017515 // RefSeq // Homo sapiens solute carrier family 35, member F2 (SLC35F2), mRNA	5.29698e-05	2.09661
17048724	NM_177455 // BHLHA15 // basic helix-loop-helix family, member a15 // 7q21.3 // 168620 /	BHLHA15	NM_177455	NM_177455 // RefSeq // Homo sapiens basic helix-loop-helix family, member a15 (BHLHA15)	6.21135e-05	3.57387
16972198	NM_012464 // TLL1 // tolloid-like 1 // 4q32-q33 // 7092 /// ENST00000061240 // TLL1 //	TLL1	NM_012464	NM_012464 // RefSeq // Homo sapiens tolloid-like 1 (TLL1), mRNA. // chr4 // 100 // 90 /	0.000451545	-2.86
16672027	NM_032323 // TMEM79 // transmembrane protein 79 // 1q22 // 84283 /// NR_026678 // TMEM7	TMEM79	NM_032323	NM_032323 // RefSeq // Homo sapiens transmembrane protein 79 (TMEM79), transcript varia	3.33023e-05	2.87444
16688992	NM_012152 // LPAR3 // lysophosphatidic acid receptor 3 // 1p22.3 // 23566 /// ENST00000	LPAR3	NM_012152	NM_012152 // RefSeq // Homo sapiens lysophosphatidic acid receptor 3 (LPAR3), mRNA. //	6.16425e-05	2.39435
16961106	NM_001041 // SI // sucrase-isomaltase (alpha-glucosidase) // 3q25.2-q26.2 // 6476 /// E	SI	NM_001041	NM_001041 // RefSeq // Homo sapiens sucrase-isomaltase (alpha-glucosidase) (SI), mRNA.	6.86571e-05	-4.36
17067890	NM_025069 // ZNF703 // zinc finger protein 703 // 8p11.23 // 80139 /// ENST00000331569	ZNF703	NM_025069	NM_025069 // RefSeq // Homo sapiens zinc finger protein 703 (ZNF703), mRNA. // chr8 //	0.000206194	-2.03
16971867	NM_018342 // TMEM144 // transmembrane protein 144 // 4q32.1 // 55314 /// ENST0000029652	TMEM144	NM_018342	TCONS_l2_00021763-XLOC_l2_010915 // Broad TUCP // linc-TMEM144-1 chr4:+:159097458-15912	7.60424e-05	-2.53
16707343	NM_182765 // HECTD2 // HECT domain containing 2 // 10q23.32 // 143279 /// NM_173497 //	HECTD2	NM_182765	NM_182765 // RefSeq // Homo sapiens HECT domain containing 2 (HECTD2), transcript varia	5.648e-05	-2.1
16907691	NM_003468 // FZD5 // frizzled homolog 5 (Drosophila) // 2q33.3 // 7855 /// ENST00000295	FZD5	NM_003468	NM_003468 // RefSeq // Homo sapiens frizzled homolog 5 (Drosophila) (FZD5), mRNA. // ch	5.10445e-05	3.31051
16816214	NM_004996 // ABCC1 // ATP-binding cassette, sub-family C (CFTR/MRP), member 1 // 16p13.	ABCC1	NM_004996	NM_004996 // RefSeq // Homo sapiens ATP-binding cassette, sub-family C (CFTR/MRP), memb	7.68163e-05	2.33618
16812685	NM_004839 // HOMER2 // homer homolog 2 (Drosophila) // 15q24.3 // 9455 /// NM_199330 //	HOMER2	NM_004839	NM_004839 // RefSeq // Homo sapiens homer homolog 2 (Drosophila) (HOMER2), transcript v	0.000105095	2.15462
17062402	NM_178827 // IQUB // IQ motif and ubiquitin domain containing // 7q31.32 // 154865 ///	IQUB	NM_178827	NM_178827 // RefSeq // Homo sapiens IQ motif and ubiquitin domain containing (IQUB), mR	5.56558e-05	2.00895
16997199	NM_003633 // ENC1 // ectodermal-neural cortex 1 (with BTB-like domain) // 5q13 // 8507	ENC1	NM_003633	NM_003633 // RefSeq // Homo sapiens ectodermal-neural cortex 1 (with BTB-like domain) (	8.24126e-05	-2.13
17101698	NM_203281 // BMX // BMX non-receptor tyrosine kinase // Xp22.2 // 660 /// NM_001721 //	BMX	NM_203281	NM_203281 // RefSeq // Homo sapiens BMX non-receptor tyrosine kinase (BMX), transcript	6.66918e-05	-2.55
16853399	NM_130386 // COLEC12 // collectin sub-family member 12 // 18pter-p11.3 // 81035 /// ENS	COLEC12	NM_130386	NM_130386 // RefSeq // Homo sapiens collectin sub-family member 12 (COLEC12), mRNA. //	5.29698e-05	-2.58
16858386	NM_000527 // LDLR // low density lipoprotein receptor // 19p13.3 // 3949 /// NM_0011957	LDLR	NM_000527	NM_000527 // RefSeq // Homo sapiens low density lipoprotein receptor (LDLR), transcript	0.00014226	2.09507
16773759	NM_023037 // FRY // furry homolog (Drosophila) // 13q13.1 // 10129 /// ENST00000380250	FRY	NM_023037	NM_023037 // RefSeq // Homo sapiens furry homolog (Drosophila) (FRY), mRNA. // chr13 //	0.000266298	-2.11
16726024	NM_001039752 // SLC22A10 // solute carrier family 22, member 10 // 11q12.3 // 387775 //	SLC22A10	NM_001039752	NM_001039752 // RefSeq // Homo sapiens solute carrier family 22, member 10 (SLC22A10),	0.000106303	-3.73
17061881	NM_014705 // DOCK4 // dedicator of cytokinesis 4 // 7q31.1 // 9732 /// ENST00000352877	DOCK4	NM_014705	NM_014705 // RefSeq // Homo sapiens dedicator of cytokinesis 4 (DOCK4), mRNA. // chr7 /	6.16425e-05	2.22669
16969051	NM_001203 // BMPR1B // bone morphogenetic protein receptor, type IB // 4q22-q24 // 658	BMPR1B	NM_001203	NM_001203 // RefSeq // Homo sapiens bone morphogenetic protein receptor, type IB (BMPR1	0.000128005	2.69245
16961806	NM_021629 // GNB4 // guanine nucleotide binding protein (G protein), beta polypeptide 4	GNB4	NM_021629	NM_021629 // RefSeq // Homo sapiens guanine nucleotide binding protein (G protein), bet	0.000236655	2.90401
17054923	NM_000535 // PMS2 // PMS2 postmeiotic segregation increased 2 (S. cerevisiae) // 7p22.2	PMS2	NM_000535	NM_000535 // RefSeq // Homo sapiens PMS2 postmeiotic segregation increased 2 (S. cerevi	0.00010244	-2.15
16919567	NM_002999 // SDC4 // syndecan 4 // 20q12 // 6385 /// ENST00000372733 // SDC4 // syndeca	SDC4	NM_002999	NM_002999 // RefSeq // Homo sapiens syndecan 4 (SDC4), mRNA. // chr20 // 100 // 100 //	8.95023e-05	-2.32
17012313	NM_181782 // NCOA7 // nuclear receptor coactivator 7 // 6q22.32 // 135112 /// NM_001122	NCOA7	NM_181782	NM_181782 // RefSeq // Homo sapiens nuclear receptor coactivator 7 (NCOA7), transcript	0.000106303	-2.98
16826606	NR_034106 // CRNDE // colorectal neoplasia differentially expressed (non-protein coding	CRNDE	NR_034106	TCONS_00024665-XLOC_011950 // Rinn lincRNAs // linc-IRX3-5 chr16:-:54958848-54963045 //	0.000147815	-2.06
17053892	NM_005542 // INSIG1 // insulin induced gene 1 // 7q36 // 3638 /// NM_198336 // INSIG1 /	INSIG1	NM_005542	NM_005542 // RefSeq // Homo sapiens insulin induced gene 1 (INSIG1), transcript variant	0.000131854	2.23032
16686865	NM_019073 // SPATA6 // spermatogenesis associated 6 // 1p33 // 54558 /// ENST0000037184	SPATA6	NM_019073	NM_019073 // RefSeq // Homo sapiens spermatogenesis associated 6 (SPATA6), mRNA. // chr	8.95023e-05	-2.02
17057759	NM_001001555 // GRB10 // growth factor receptor-bound protein 10 // 7p12.2 // 2887 ///	GRB10	NM_001001555	NM_001001555 // RefSeq // Homo sapiens growth factor receptor-bound protein 10 (GRB10),	0.000136222	-2.58
16768270	NM_000899 // KITLG // KIT ligand // 12q22 // 4254 /// NM_003994 // KITLG // KIT ligand	KITLG	NM_000899	NM_000899 // RefSeq // Homo sapiens KIT ligand (KITLG), transcript variant b, mRNA. //	0.000236655	-2.62
16979256	NM_014822 // SEC24D // SEC24 family, member D (S. cerevisiae) // 4q26 // 9871 /// ENST0	SEC24D	NM_014822	NM_014822 // RefSeq // Homo sapiens SEC24 family, member D (S. cerevisiae) (SEC24D), mR	0.000168134	2.23283
16927633	NM_022044 // SDF2L1 // stromal cell-derived factor 2-like 1 // 22q11.21 // 23753 /// EN	SDF2L1	NM_022044	NM_022044 // RefSeq // Homo sapiens stromal cell-derived factor 2-like 1 (SDF2L1), mRNA	0.000146139	2.02263
17000235	NM_004598 // SPOCK1 // sparc/osteonectin, cwcv and kazal-like domains proteoglycan (tes	SPOCK1	NM_004598	NM_004598 // RefSeq // Homo sapiens sparc/osteonectin, cwcv and kazal-like domains prot	0.00031595	2.49703
16987766	BC009203 // C5orf30 // chromosome 5 open reading frame 30 // 5q21.1 // 90355 /// ENST00	C5orf30	BC009203	BC009203 // GenBank // Homo sapiens chromosome 5 open reading frame 30, mRNA (cDNA clon	0.000128005	-2.09
17106183	NM_032227 // TMEM164 // transmembrane protein 164 // Xq22.3 // 84187 /// NM_017698 // T	TMEM164	NM_032227	NM_032227 // RefSeq // Homo sapiens transmembrane protein 164 (TMEM164), transcript var	8.27758e-05	2.42527
17115981	NM_032971 // PCDH11Y // protocadherin 11 Y-linked // Yp11.2 // 83259 /// NM_032973 // P	PCDH11Y	NM_032971	NM_032971 // RefSeq // Homo sapiens protocadherin 11 Y-linked (PCDH11Y), transcript var	0.000291841	-2.58
16757636	NM_001109903 // RNFT2 // ring finger protein, transmembrane 2 // 12q24.22 // 84900 ///	RNFT2	NM_001109903	NM_001109903 // RefSeq // Homo sapiens ring finger protein, transmembrane 2 (RNFT2), tr	9.76278e-05	-2.12
16994521	NM_054027 // ANKH // ankylosis, progressive homolog (mouse) // 5p15.1 // 56172 /// ENST	ANKH	NM_054027	NM_054027 // RefSeq // Homo sapiens ankylosis, progressive homolog (mouse) (ANKH), mRNA	0.00014226	2.25886
17014169	NM_020245 // TULP4 // tubby like protein 4 // 6q25-q26 // 56995 /// NM_001007466 // TUL	TULP4	NM_020245	NM_020245 // RefSeq // Homo sapiens tubby like protein 4 (TULP4), transcript variant 1,	0.00014373	-2.98
16765446	---		---	ENST00000512916 // ENSEMBL // cdna:novel chromosome:GRCh37:12:54329796:54333427:-1 gene	0.000276303	-2.39
16685359	---		---	TCONS_00001457-XLOC_000787 // Rinn lincRNAs // linc-GRIK3-2 chr1:-:37920514-37939918 //	0.000144651	-2.7
16682829	NM_018584 // CAMK2N1 // calcium/calmodulin-dependent protein kinase II inhibitor 1 // 1	CAMK2N1	NM_018584	NM_018584 // RefSeq // Homo sapiens calcium/calmodulin-dependent protein kinase II inhi	0.000235976	-2.08
16972950	NM_181726 // ANKRD37 // ankyrin repeat domain 37 // 4q35.1 // 353322 /// ENST0000033517	ANKRD37	NM_181726	NM_181726 // RefSeq // Homo sapiens ankyrin repeat domain 37 (ANKRD37), mRNA. // chr4 /	0.000132388	2.22743
17018497	NM_001145775 // FKBP5 // FK506 binding protein 5 // 6p21.31 // 2289 /// NM_004117 // FK	FKBP5	NM_001145775	NM_001145775 // RefSeq // Homo sapiens FK506 binding protein 5 (FKBP5), transcript vari	0.000177203	3.74291
16662584	NM_024676 // C1orf113 // chromosome 1 open reading frame 113 // 1p34.3 // 79729 /// NM_	C1orf113	NM_024676	NM_024676 // RefSeq // Homo sapiens chromosome 1 open reading frame 113 (C1orf113), tra	0.00015986	3.61112
16991991	NM_001161661 // WWC1 // WW and C2 domain containing 1 // 5q34 // 23286 /// NM_001161662	WWC1	NM_001161661	NM_001161661 // RefSeq // Homo sapiens WW and C2 domain containing 1 (WWC1), transcript	0.000236655	2.11467
16998162	NM_001002796 // MCTP1 // multiple C2 domains, transmembrane 1 // 5q15 // 79772 /// NM_0	MCTP1	NM_001002796	NM_001002796 // RefSeq // Homo sapiens multiple C2 domains, transmembrane 1 (MCTP1), tr	0.000258871	-2.18
16864616	NM_001030047 // KLK3 // kallikrein-related peptidase 3 // 19q13.41 // 354 /// NM_001648	KLK3	NM_001030047	NM_001030047 // RefSeq // Homo sapiens kallikrein-related peptidase 3 (KLK3), transcrip	0.000315371	2.35864
16829085	NM_003486 // SLC7A5 // solute carrier family 7 (cationic amino acid transporter, y+ sys	SLC7A5	NM_003486	NM_003486 // RefSeq // Homo sapiens solute carrier family 7 (cationic amino acid transp	0.000156617	-3.43
16731461	NM_006169 // NNMT // nicotinamide N-methyltransferase // 11q23.1 // 4837 /// ENST000002	NNMT	NM_006169	NM_006169 // RefSeq // Homo sapiens nicotinamide N-methyltransferase (NNMT), mRNA. // c	0.000286182	3.24099
16854594	NM_022751 // FAM59A // family with sequence similarity 59, member A // 18q12.1 // 64762	FAM59A	NM_022751	NM_022751 // RefSeq // Homo sapiens family with sequence similarity 59, member A (FAM59	0.000252322	-2.53
16852622	NM_006785 // MALT1 // mucosa associated lymphoid tissue lymphoma translocation gene 1 /	MALT1	NM_006785	NM_006785 // RefSeq // Homo sapiens mucosa associated lymphoid tissue lymphoma transloc	0.000294239	2.92524
17023150	NM_005907 // MAN1A1 // mannosidase, alpha, class 1A, member 1 // 6q22 // 4121 /// ENST0	MAN1A1	NM_005907	NM_005907 // RefSeq // Homo sapiens mannosidase, alpha, class 1A, member 1 (MAN1A1), mR	0.000320597	-5.27
16975506	NM_006095 // ATP8A1 // ATPase, aminophospholipid transporter (APLT), class I, type 8A,	ATP8A1	NM_006095	NM_006095 // RefSeq // Homo sapiens ATPase, aminophospholipid transporter (APLT), class	0.000251741	-2.7
17050328	NM_012328 // DNAJB9 // DnaJ (Hsp40) homolog, subfamily B, member 9 // 7q31|14q24.2-q24.	DNAJB9	NM_012328	NM_012328 // RefSeq // Homo sapiens DnaJ (Hsp40) homolog, subfamily B, member 9 (DNAJB9	0.000401068	2.18201
17059756	NM_001145306 // CDK6 // cyclin-dependent kinase 6 // 7q21-q22 // 1021 /// NM_001259 //	CDK6	NM_001145306	NM_001145306 // RefSeq // Homo sapiens cyclin-dependent kinase 6 (CDK6), transcript var	0.000307732	2.19167
17074449	NM_001080826 // SGK223 // homolog of rat pragma of Rnd2 // 8p23.1 // 157285 /// ENST000	SGK223	NM_001080826	NM_001080826 // RefSeq // Homo sapiens homolog of rat pragma of Rnd2 (SGK223), mRNA. //	0.000417038	2.16265
16722978	---		---	GENSCAN00000019208 // ENSEMBL // cdna:Genscan chromosome:GRCh37:11:23635663:23752310:1	0.000258871	-2.22
16746287	---		---	GENSCAN00000020488 // ENSEMBL // cdna:Genscan chromosome:GRCh37:11:131747779:131861277:	0.00201727	-2.01
17050765	NM_012281 // KCND2 // potassium voltage-gated channel, Shal-related subfamily, member 2	KCND2	NM_012281	NM_012281 // RefSeq // Homo sapiens potassium voltage-gated channel, Shal-related subfa	0.000651794	2.36899
16865955	NR_023847 // PEG3-AS // PEG3 antisense RNA (non-protein coding) // 19q13.43 // 10016989	PEG3-AS	NR_023847	NR_023847 // RefSeq // Homo sapiens PEG3 antisense RNA (non-protein coding) (PEG3-AS),	0.00151155	-2.35
16924761	NM_000830 // GRIK1 // glutamate receptor, ionotropic, kainate 1 // 21q22.11 // 2897 ///	GRIK1	NM_000830	NM_000830 // RefSeq // Homo sapiens glutamate receptor, ionotropic, kainate 1 (GRIK1),	0.000876791	-2.07
16751900	NM_017410 // HOXC13 // homeobox C13 // 12q13.3 // 3229 /// ENST00000243056 // HOXC13 //	HOXC13	NM_017410	NM_017410 // RefSeq // Homo sapiens homeobox C13 (HOXC13), mRNA. // chr12 // 100 // 100	0.000223581	-2.85
17025152	NM_032861 // SERAC1 // serine active site containing 1 // 6q25.3 // 84947 /// ENST00000	SERAC1	NM_032861	NM_032861 // RefSeq // Homo sapiens serine active site containing 1 (SERAC1), mRNA. //	0.000240009	-2.17
16961399	NM_024727 // LRRC31 // leucine rich repeat containing 31 // 3q26.2 // 79782 /// ENST000	LRRC31	NM_024727	NM_024727 // RefSeq // Homo sapiens leucine rich repeat containing 31 (LRRC31), mRNA. /	0.000243544	-3.19
16828577	NM_001031804 // MAF // v-maf musculoaponeurotic fibrosarcoma oncogene homolog (avian) /	MAF	NM_001031804	NM_001031804 // RefSeq // Homo sapiens v-maf musculoaponeurotic fibrosarcoma oncogene h	0.00031595	4.49807
16890475	---		---	ENST00000420134 // ENSEMBL // cdna:known chromosome:GRCh37:2:215825116:215826786:1 gene	0.00032773	-3.25
17051943	NM_018295 // TMEM140 // transmembrane protein 140 // 7q33 // 55281 /// ENST00000275767	TMEM140	NM_018295	NM_018295 // RefSeq // Homo sapiens transmembrane protein 140 (TMEM140), mRNA. // chr7	0.000354152	-3.15
17113672	---		---	TCONS_00017086-XLOC_008221 // Rinn lincRNAs // linc-NKAP chrX:-:119144674-119149501 //	0.000309874	-2.94
16826510	NM_001146188 // TOX3 // TOX high mobility group box family member 3 // 16q12.1 // 27324	TOX3	NM_001146188	NM_001146188 // RefSeq // Homo sapiens TOX high mobility group box family member 3 (TOX	0.00167552	-2.32
17011217	NM_175768 // GRIK2 // glutamate receptor, ionotropic, kainate 2 // 6q16.3-q21 // 2898 /	GRIK2	NM_175768	NM_175768 // RefSeq // Homo sapiens glutamate receptor, ionotropic, kainate 2 (GRIK2),	0.00123917	-2.09
16984287	NM_000958 // PTGER4 // prostaglandin E receptor 4 (subtype EP4) // 5p13.1 // 5734 /// E	PTGER4	NM_000958	NM_000958 // RefSeq // Homo sapiens prostaglandin E receptor 4 (subtype EP4) (PTGER4),	0.000766648	3.62415
16768543	AK054607 // LOC144481 // hypothetical protein LOC144481 // 12q22 // 144481	LOC144481	AK054607	AK054607 // GenBank // Homo sapiens cDNA FLJ30045 fis, clone 3NB692001637. // chr12 //	0.000785387	2.26863
16704454	XR_110467 // LOC100507539 // hypothetical LOC100507539 // --- // 100507539	LOC100507539	XR_110467	ENST00000430188 // ENSEMBL // cdna:novel chromosome:GRCh37:10:46951553:46953608:1 gene:	0.000310546	-2.01
16820463	NM_001793 // CDH3 // cadherin 3, type 1, P-cadherin (placental) // 16q22.1 // 1001 ///	CDH3	NM_001793	NM_001793 // RefSeq // Homo sapiens cadherin 3, type 1, P-cadherin (placental) (CDH3),	0.00101308	-2.03
16738657	NM_145016 // GLYATL2 // glycine-N-acyltransferase-like 2 // 11q12.1 // 219970 /// ENST0	GLYATL2	NM_145016	NM_145016 // RefSeq // Homo sapiens glycine-N-acyltransferase-like 2 (GLYATL2), mRNA. /	0.00105387	2.6805
16711464	NM_019046 // ANKRD16 // ankyrin repeat domain 16 // 10p15.1 // 54522 /// NM_001009941 /	ANKRD16	NM_019046	NM_019046 // RefSeq // Homo sapiens ankyrin repeat domain 16 (ANKRD16), transcript vari	0.000188546	-2.38
17074259	NM_001147 // ANGPT2 // angiopoietin 2 // 8p23.1 // 285 /// NM_001118887 // ANGPT2 // an	ANGPT2	NM_001147	NM_001147 // RefSeq // Homo sapiens angiopoietin 2 (ANGPT2), transcript variant 1, mRNA	0.000905921	3.92057
17095150	NM_005077 // TLE1 // transducin-like enhancer of split 1 (E(sp1) homolog, Drosophila) /	TLE1	NM_005077	NM_005077 // RefSeq // Homo sapiens transducin-like enhancer of split 1 (E(sp1) homolog	0.000534754	-2.46
16660282	NM_000929 // PLA2G5 // phospholipase A2, group V // 1p36-p34 // 5322 /// ENST0000037510	PLA2G5	NM_000929	NM_000929 // RefSeq // Homo sapiens phospholipase A2, group V (PLA2G5), mRNA. // chr1 /	0.000905921	2.61341
17052031	---		---	ENST00000419211 // ENSEMBL // cdna:known chromosome:GRCh37:7:135611203:135617629:1 gene	0.0011736	-3.92
16743432	NM_144665 // SESN3 // sestrin 3 // 11q21 // 143686 /// ENST00000278499 // SESN3 // sest	SESN3	NM_144665	NM_144665 // RefSeq // Homo sapiens sestrin 3 (SESN3), mRNA. // chr11 // 100 // 73 // 1	0.000356162	-2.18
17013664	NM_030949 // PPP1R14C // protein phosphatase 1, regulatory (inhibitor) subunit 14C // 6	PPP1R14C	NM_030949	NM_030949 // RefSeq // Homo sapiens protein phosphatase 1, regulatory (inhibitor) subun	0.000326528	-3.11
16892683	NM_024080 // TRPM8 // transient receptor potential cation channel, subfamily M, member	TRPM8	NM_024080	NM_024080 // RefSeq // Homo sapiens transient receptor potential cation channel, subfam	0.00162271	2.61939
16764786	---		---	TCONS_00021312-XLOC_010079 // Rinn lincRNAs // linc-FIGNL2-2 chr12:-:52486857-52488557	0.000312162	6.85453
16906733	NM_004226 // STK17B // serine/threonine kinase 17b // 2q32.3 // 9262 /// ENST0000040922	STK17B	NM_004226	NM_004226 // RefSeq // Homo sapiens serine/threonine kinase 17b (STK17B), mRNA. // chr2	0.000688114	2.68076
16888847	NM_005966 // NAB1 // NGFI-A binding protein 1 (EGR1 binding protein 1) // 2q32.3-q33 //	NAB1	NM_005966	NM_005966 // RefSeq // Homo sapiens NGFI-A binding protein 1 (EGR1 binding protein 1) (	0.000440896	-2.33
16855898	NM_182511 // CBLN2 // cerebellin 2 precursor // 18q22.3 // 147381 /// ENST00000269503 /	CBLN2	NM_182511	NM_182511 // RefSeq // Homo sapiens cerebellin 2 precursor (CBLN2), mRNA. // chr18 // 1	0.00111047	-3.11
16889048	---		---	ENST00000433933 // ENSEMBL // cdna:known chromosome:GRCh37:2:197124838:197128928:1 gene	0.0011736	3.4538
16969439	NM_017700 // ARHGEF38 // Rho guanine nucleotide exchange factor (GEF) 38 // 4q24 // 548	ARHGEF38	NM_017700	NM_017700 // RefSeq // Homo sapiens Rho guanine nucleotide exchange factor (GEF) 38 (AR	0.00107112	-2.15
16884594	NM_019618 // IL1F9 // interleukin 1 family, member 9 // 2q12-q21 // 56300 /// ENST00000	IL1F9	NM_019618	NM_019618 // RefSeq // Homo sapiens interleukin 1 family, member 9 (IL1F9), mRNA. // ch	0.000643481	-2.29
16957360	---		---	ENST00000486726 // ENSEMBL // cdna:known chromosome:GRCh37:3:112115474:112127981:-1 gen	0.00124736	-4.56
17000700	---		---	BC042448 // GenBank // Homo sapiens cDNA clone IMAGE:4826691. // chr5 // 100 // 70 // 1	0.000890936	-2.47
16847095	NM_017763 // RNF43 // ring finger protein 43 // 17q22 // 54894 /// ENST00000407977 // R	RNF43	NM_017763	NM_017763 // RefSeq // Homo sapiens ring finger protein 43 (RNF43), mRNA. // chr17 // 1	0.000685546	-2.04
17110322	NM_025184 // EFHC2 // EF-hand domain (C-terminal) containing 2 // Xp11.3 // 80258 /// E	EFHC2	NM_025184	NM_025184 // RefSeq // Homo sapiens EF-hand domain (C-terminal) containing 2 (EFHC2), m	0.00138	-2.47
16929401	---		---	ENST00000452181 // ENSEMBL // cdna:novel chromosome:GRCh37:22:32669407:32673173:1 gene:	0.0010198	2.14983
17022422	NM_022765 // MICAL1 // microtubule associated monoxygenase, calponin and LIM domain con	MICAL1	NM_022765	NM_022765 // RefSeq // Homo sapiens microtubule associated monoxygenase, calponin and L	0.00103146	2.36298
16776961	---		---	TCONS_00021919-XLOC_010514 // Rinn lincRNAs // linc-CDC16-5 chr13:+:114567912-114569536	0.00107431	-2.88
16983521	NR_027026 // GUSBP1 // glucuronidase, beta pseudogene 1 // 5p14.3 // 728411 /// NR_0270	GUSBP1	NR_027026	NR_027026 // RefSeq // Homo sapiens glucuronidase, beta pseudogene 1 (GUSBP1), transcri	0.00169877	-2.4
17056833	ENST00000444775 // TRGV9 // T cell receptor gamma variable 9 // 7p14 // 6983 /// ENST00	TRGV9	ENST00000444775	AF085845 // GenBank // Homo sapiens full length insert cDNA clone YI46E08. // chr7 // 1	0.00115801	2.4614
16729693	NM_173556 // CCDC83 // coiled-coil domain containing 83 // 11q14.1-q14.2 // 220047 ///	CCDC83	NM_173556	NM_173556 // RefSeq // Homo sapiens coiled-coil domain containing 83 (CCDC83), mRNA. //	0.000803896	-2.45
16802562	BC029061 // LOC145837 // hypothetical LOC145837 // 15q23 // 145837	LOC145837	BC029061	TCONS_00023450-XLOC_011294 // Rinn lincRNAs // linc-LRRC49-4 chr15:+:69855947-69863764	0.0011736	-2.05
16999180	NM_002317 // LOX // lysyl oxidase // 5q23.2 // 4015 /// NM_001178102 // LOX // lysyl ox	LOX	NM_002317	NM_002317 // RefSeq // Homo sapiens lysyl oxidase (LOX), transcript variant 1, mRNA. //	0.00124216	2.43616
16837087	---		---	ENST00000413214 // ENSEMBL // cdna:known chromosome:GRCh37:17:62950241:62952714:1 gene:	0.00173984	2.43422
16958526	---		---	TCONS_l2_00019489-XLOC_l2_010330 // Broad TUCP // linc-OSBPL11-4 chr3:-:125605436-12563	0.00104862	2.904
16840846	NM_002616 // PER1 // period homolog 1 (Drosophila) // 17p13.1 // 5187 /// ENST000003172	PER1	NM_002616	NM_002616 // RefSeq // Homo sapiens period homolog 1 (Drosophila) (PER1), mRNA. // chr1	0.000901374	2.34721
16936137	NM_022766 // CERK // ceramide kinase // 22q13.31 // 64781 /// ENST00000216264 // CERK /	CERK	NM_022766	NM_022766 // RefSeq // Homo sapiens ceramide kinase (CERK), mRNA. // chr22 // 100 // 90	0.00103365	-2.69
16664897	NM_000792 // DIO1 // deiodinase, iodothyronine, type I // 1p33-p32 // 1733 /// NM_00103	DIO1	NM_000792	NM_000792 // RefSeq // Homo sapiens deiodinase, iodothyronine, type I (DIO1), transcrip	0.00141097	-2.35
16776959	AK092862 // FLJ41484 // hypothetical LOC650669 // 13q34 // 650669	FLJ41484	AK092862	AK092862 // GenBank // Homo sapiens cDNA FLJ35543 fis, clone SPLEN2002957. // chr13 //	0.000824812	-2.16
16976524	NM_001077 // UGT2B17 // UDP glucuronosyltransferase 2 family, polypeptide B17 // 4q13 /	UGT2B17	NM_001077	NM_001077 // RefSeq // Homo sapiens UDP glucuronosyltransferase 2 family, polypeptide B	0.00264865	-2.88
17079771	XR_113156 // LOC100509332 // hypothetical LOC100509332 // --- // 100509332	LOC100509332	XR_113156	ENST00000520268 // ENSEMBL // cdna:novel chromosome:GRCh37:8:102473405:102504727:-1 gen	0.00136094	2.83471
16784498	NM_021255 // PELI2 // pellino homolog 2 (Drosophila) // 14q21 // 57161 /// ENST00000267	PELI2	NM_021255	NM_021255 // RefSeq // Homo sapiens pellino homolog 2 (Drosophila) (PELI2), mRNA. // ch	0.000876791	-2.03
16766822	NM_153377 // LRIG3 // leucine-rich repeats and immunoglobulin-like domains 3 // 12q14.1	LRIG3	NM_153377	NM_153377 // RefSeq // Homo sapiens leucine-rich repeats and immunoglobulin-like domain	0.00194069	-2.15
17067410	NM_017412 // FZD3 // frizzled homolog 3 (Drosophila) // 8p21 // 7976 /// ENST0000024009	FZD3	NM_017412	NM_017412 // RefSeq // Homo sapiens frizzled homolog 3 (Drosophila) (FZD3), mRNA. // ch	0.000905921	-2.01
16960355	NM_014220 // TM4SF1 // transmembrane 4 L six family member 1 // 3q21-q25 // 4071 /// EN	TM4SF1	NM_014220	NM_014220 // RefSeq // Homo sapiens transmembrane 4 L six family member 1 (TM4SF1), mRN	0.00321596	3.66922
16947715	NM_005025 // SERPINI1 // serpin peptidase inhibitor, clade I (neuroserpin), member 1 //	SERPINI1	NM_005025	NM_005025 // RefSeq // Homo sapiens serpin peptidase inhibitor, clade I (neuroserpin),	0.00249679	-2.34
16972993	NM_003265 // TLR3 // toll-like receptor 3 // 4q35 // 7098 /// ENST00000296795 // TLR3 /	TLR3	NM_003265	NM_003265 // RefSeq // Homo sapiens toll-like receptor 3 (TLR3), mRNA. // chr4 // 100 /	0.00161839	-2.22
16859338	NM_001007525 // NWD1 // NACHT and WD repeat domain containing 1 // 19p13.11 // 284434 /	NWD1	NM_001007525	NM_001007525 // RefSeq // Homo sapiens NACHT and WD repeat domain containing 1 (NWD1),	0.00202781	-2.28
16768618	NM_020698 // TMCC3 // transmembrane and coiled-coil domain family 3 // 12q22 // 57458 /	TMCC3	NM_020698	NM_020698 // RefSeq // Homo sapiens transmembrane and coiled-coil domain family 3 (TMCC	0.00141097	2.94717
16716525	NM_014912 // CPEB3 // cytoplasmic polyadenylation element binding protein 3 // 10q23.32	CPEB3	NM_014912	NM_014912 // RefSeq // Homo sapiens cytoplasmic polyadenylation element binding protein	0.00180923	2.21182
16781420	---		---	AY338953 // GenBank // Homo sapiens prostate-specific P712P mRNA sequence. // chr14 //	0.00345806	2.3774
17056807	BC039116 // TRGC2 // T cell receptor gamma constant 2 // 7p14 // 6967 /// Y00790 // TAR	TRGC2	BC039116	BC039116 // GenBank // Homo sapiens T cell receptor gamma constant 2, mRNA (cDNA clone	0.00443943	2.56089
17109042	NM_000381 // MID1 // midline 1 (Opitz/BBB syndrome) // Xp22 // 4281 /// NM_001193277 //	MID1	NM_000381	NM_000381 // RefSeq // Homo sapiens midline 1 (Opitz/BBB syndrome) (MID1), transcript v	0.0041699	-2.05
16837172	NM_014405 // CACNG4 // calcium channel, voltage-dependent, gamma subunit 4 // 17q24 //	CACNG4	NM_014405	NM_014405 // RefSeq // Homo sapiens calcium channel, voltage-dependent, gamma subunit 4	0.0145207	2.32978
17025440	NM_004562 // PARK2 // parkinson protein 2, E3 ubiquitin protein ligase (parkin) // 6q25	PARK2	NM_004562	NM_004562 // RefSeq // Homo sapiens parkinson protein 2, E3 ubiquitin protein ligase (p	0.00252908	-2.06
17077191	---		---	AK295906 // GenBank // Homo sapiens cDNA FLJ52638 complete cds. // chr8 // 100 // 33 //	0.00323698	-2.39
16729155	NM_025098 // MOGAT2 // monoacylglycerol O-acyltransferase 2 // 11q13.5 // 80168 /// ENS	MOGAT2	NM_025098	NM_025098 // RefSeq // Homo sapiens monoacylglycerol O-acyltransferase 2 (MOGAT2), mRNA	0.00354065	2.10718
16874641	NR_003068 // SNORD88B // small nucleolar RNA, C/D box 88B // 19q13.33 // 692203	SNORD88B	NR_003068	NR_003068 // RefSeq // Homo sapiens small nucleolar RNA, C/D box 88B (SNORD88B), small	0.00243222	2.32999
16968488	AY250185 // NCRNA00247 // non-protein coding RNA 247 // 4q21.3 // 404201 /// NR_015359	NCRNA00247	AY250185	AY250185 // GenBank // Homo sapiens C4ORF12 protein (C4ORF12) mRNA, complete cds. // ch	0.00197398	-2.09
16806920	NM_153613 // LPCAT4 // lysophosphatidylcholine acyltransferase 4 // 15q14 // 254531 ///	LPCAT4	NM_153613	NM_153613 // RefSeq // Homo sapiens lysophosphatidylcholine acyltransferase 4 (LPCAT4),	0.00103665	-2.2
16849992	NR_033683 // PCYT2 // phosphate cytidylyltransferase 2, ethanolamine // 17q25.3 // 5833	PCYT2	NR_033683	NR_033683 // RefSeq // Homo sapiens phosphate cytidylyltransferase 2, ethanolamine (PCY	0.0051608	2.0928
16996246	NR_001575 // RNF138P1 // ring finger protein 138 pseudogene 1 // 5q11.2 // 379013 /// B	RNF138P1	NR_001575	NR_001575 // RefSeq // Homo sapiens ring finger protein 138 pseudogene 1 (RNF138P1), no	0.00218974	3.21076
17118138	AK130248 // LOC100129233 // hypothetical LOC100129233 // 5q21.3 // 100129233	LOC100129233	AK130248	AK130248 // GenBank // Homo sapiens cDNA FLJ26738 fis, clone PRS00529. // chr5 // 100 /	0.002545	2.23419
16978251	NM_000669 // ADH1C // alcohol dehydrogenase 1C (class I), gamma polypeptide // 4q23 //	ADH1C	NM_000669	NM_000669 // RefSeq // Homo sapiens alcohol dehydrogenase 1C (class I), gamma polypepti	0.013285	2.75469
17112560	NM_004538 // NAP1L3 // nucleosome assembly protein 1-like 3 // Xq21.3-q22 // 4675 /// E	NAP1L3	NM_004538	NM_004538 // RefSeq // Homo sapiens nucleosome assembly protein 1-like 3 (NAP1L3), mRNA	0.00218943	-2.02
17071298	NM_001142462 // OSR2 // odd-skipped related 2 (Drosophila) // 8q22.2 // 116039 /// NM_0	OSR2	NM_001142462	NM_001142462 // RefSeq // Homo sapiens odd-skipped related 2 (Drosophila) (OSR2), trans	0.00313333	-2.78
17063977	NR_015421 // LOC154761 // hypothetical LOC154761 // 7q35 // 154761 /// AK124492 // LOC1	LOC154761	NR_015421	NR_015421 // RefSeq // Homo sapiens hypothetical LOC154761 (LOC154761), non-coding RNA.	0.00352449	3.91569
16918151	ENST00000485279 // FAM182B // family with sequence similarity 182, member B // --- // -	FAM182B	ENST00000485279	TCONS_l2_00016538-XLOC_l2_008815 // Broad TUCP // linc-ZNF337-2 chr20:-:25754888-257693	0.0013438	-2.4
16902690	BC144438 // LOC440905 // hypothetical LOC440905 // 2q21.1 // 440905 /// NR_026758 // LO	LOC440905	BC144438	TCONS_l2_00014893-XLOC_l2_008259 // Broad TUCP // linc-HS6ST1-9 chr2:-:130783588-130806	0.0214842	2.16956
17013773	NM_005100 // AKAP12 // A kinase (PRKA) anchor protein 12 // 6q24-q25 // 9590 /// NM_144	AKAP12	NM_005100	NM_005100 // RefSeq // Homo sapiens A kinase (PRKA) anchor protein 12 (AKAP12), transcr	0.00535178	2.34353
16961183	---		---	TCONS_00005878-XLOC_003317 // Rinn lincRNAs // linc-BCHE-3 chr3:-:166287480-166288551 /	0.00854547	-2.06
16826603	---		---	TCONS_00024661-XLOC_011949 // Rinn lincRNAs // linc-IRX3-1 chr16:-:54923450-54927395 //	0.00418732	-2.15
16931936	NM_031890 // CECR6 // cat eye syndrome chromosome region, candidate 6 // --- // 27439 /	CECR6	NM_031890	NM_031890 // RefSeq // Homo sapiens cat eye syndrome chromosome region, candidate 6 (CE	0.00226624	2.27329
16804048	---		---	TCONS_00023268-XLOC_011334 // Rinn lincRNAs // linc-FAM103A1 chr15:+:83511245-83514392	0.0044485	2.43919
16780917	NM_003749 // IRS2 // insulin receptor substrate 2 // 13q34 // 8660 /// ENST00000375856	IRS2	NM_003749	NM_003749 // RefSeq // Homo sapiens insulin receptor substrate 2 (IRS2), mRNA. // chr13	0.0029774	2.37029
17091926	---		---	TCONS_l2_00029888-XLOC_l2_015090 // Broad TUCP // linc-WASH1-4 chr9:-:112715-113754 //	0.00216395	3.64491
17083197	NM_003383 // VLDLR // very low density lipoprotein receptor // 9p24 // 7436 /// NM_0010	VLDLR	NM_003383	NM_003383 // RefSeq // Homo sapiens very low density lipoprotein receptor (VLDLR), tran	0.0058028	2.19362
16813425	---		---	TCONS_00023790-XLOC_011585 // Rinn lincRNAs // linc-VPS33B-2 chr15:-:93137349-93139933	0.00372317	2.23097
16885802	---		---	TCONS_l2_00015489-XLOC_l2_007567 // Broad TUCP // linc-C2orf27A-1 chr2:+:132442469-1324	0.0049738	2.00393
17074815	NM_152271 // LONRF1 // LON peptidase N-terminal domain and ring finger 1 // 8p23.1 // 9	LONRF1	NM_152271	NM_152271 // RefSeq // Homo sapiens LON peptidase N-terminal domain and ring finger 1 (	0.00758517	2.00292
16895619	---		---	ENST00000444217 // ENSEMBL // cdna:novel chromosome:GRCh37:2:27272551:27273132:-1 gene:	0.0025553	-2.14
16848095	NR_030365 // MIR635 // microRNA 635 // 17q24.2 // 693220	MIR635	NR_030365	NR_030365 // RefSeq // Homo sapiens microRNA 635 (MIR635), microRNA. // chr17 // 100 //	0.00894084	2.79023
16724683	ENST00000456076 // TRIM49B // tripartite motif-containing protein 49B-like // 11p11.12	TRIM49B	ENST00000456076	ENST00000456076 // ENSEMBL // 11 kDa protein gene:ENSG00000182053 // chr11 // 100 // 67	0.00672667	2.38837
16705439	NM_152709 // STOX1 // storkhead box 1 // 10q22.1 // 219736 /// NM_001130161 // STOX1 //	STOX1	NM_152709	NM_152709 // RefSeq // Homo sapiens storkhead box 1 (STOX1), transcript variant 1, mRNA	0.00851176	-2.28
16761807	NM_001013698 // C12orf69 // chromosome 12 open reading frame 69 // 12p12.3 // 440087 //	C12orf69	NM_001013698	NM_001013698 // RefSeq // Homo sapiens chromosome 12 open reading frame 69 (C12orf69),	0.00884316	-2.05
16681313	---		---	TCONS_00000467-XLOC_000695 // Rinn lincRNAs // linc-TNFRSF9 chr1:-:8066073-8066784 // c	0.0119215	2.05961
16967368	NM_053039 // UGT2B28 // UDP glucuronosyltransferase 2 family, polypeptide B28 // 4q13.2	UGT2B28	NM_053039	NM_053039 // RefSeq // Homo sapiens UDP glucuronosyltransferase 2 family, polypeptide B	0.0260857	3.30204
17052864	NM_001130026 // FAM115C // family with sequence similarity 115, member C // 7q35 // 285	FAM115C	NM_001130026	NM_001130026 // RefSeq // Homo sapiens family with sequence similarity 115, member C (F	0.00947034	2.62945
16988423	NM_016644 // PRR16 // proline rich 16 // 5q23.1 // 51334 /// ENST00000379551 // PRR16 /	PRR16	NM_016644	NM_016644 // RefSeq // Homo sapiens proline rich 16 (PRR16), mRNA. // chr5 // 100 // 35	0.0108138	2.16953
16716320	NM_001126049 // KILLIN // killin protein // 10q23 // 100144748 /// ENST00000445946 // K	KILLIN	NM_001126049	NM_001126049 // RefSeq // Homo sapiens killin protein (KILLIN), mRNA. // chr10 // 100 /	0.00604694	-2.03
16721184	NM_152430 // OR51E1 // olfactory receptor, family 51, subfamily E, member 1 // 11p15.4	OR51E1	NM_152430	NM_152430 // RefSeq // Homo sapiens olfactory receptor, family 51, subfamily E, member	0.00918074	-2.18
16903140	NM_001008540 // CXCR4 // chemokine (C-X-C motif) receptor 4 // 2q21 // 7852 /// NM_0034	CXCR4	NM_001008540	NM_001008540 // RefSeq // Homo sapiens chemokine (C-X-C motif) receptor 4 (CXCR4), tran	0.0137505	2.01542
17065873	---		---	TCONS_l2_00027628-XLOC_l2_014123 // Broad TUCP // linc-C8orf79-2 chr8:+:12220006-122509	0.0161822	-2.45
16990845	---		---	ENST00000520980 // ENSEMBL // cdna:novel chromosome:GRCh37:5:147809722:147810370:1 gene	0.00986557	2.02926
16965286	NR_027696 // FLJ39653 // hypothetical FLJ39653 // 4p15.32 // 202020 /// NR_027697 // FL	FLJ39653	NR_027696	NR_027696 // RefSeq // Homo sapiens hypothetical FLJ39653 (FLJ39653), transcript varian	0.0214742	-2.17
16814079	BC032901 // NCRNA00286A // non-protein coding RNA 286A // 16p13.3 // 100132169 /// ENST	NCRNA00286A	BC032901	TCONS_00024242-XLOC_011617 // Rinn lincRNAs // linc-SNRNP25 chr16:+:72909-75121 // chr1	0.013285	-2.02
16677808	ENST00000449445 // FAM177B // family with sequence similarity 177, member B // 1q41 //	FAM177B	ENST00000449445	ENST00000449445 // ENSEMBL // Isoform 1 of Protein FAM177B gene:ENSG00000197520 // chr1	0.0208426	-2.32
16993283	---		---	TCONS_00010856-XLOC_004673 // Rinn lincRNAs // linc-ZNF354B-1 chr5:+:177663413-17766457	0.0157123	-2.05
16912224	---		---	TCONS_l2_00016217-XLOC_l2_008596 // Broad TUCP // linc-DEFB115-7 chr20:+:25731897-25733	0.0260321	-2.01
17107131	NR_024359 // NCRNA00086 // non-protein coding RNA 86 // Xq26.3 // 399668 /// ENST000004	NCRNA00086	NR_024359	TCONS_l2_00030366-XLOC_l2_015628 // Broad TUCP // linc-DDX26B-2 chrX:+:134556607-134559	0.019268	-2
16895952	---		---	ENST00000408604 // ENSEMBL // ncrna:miRNA chromosome:GRCh37:2:27804756:27804813:-1 gene	0.0258927	-2.01
17015143	NM_001069 // TUBB2A // tubulin, beta 2A // 6p25 // 7280 /// ENST00000333628 // TUBB2A /	TUBB2A	NM_001069	NM_001069 // RefSeq // Homo sapiens tubulin, beta 2A (TUBB2A), mRNA. // chr6 // 100 //	0.0253569	-2.07
16874645	NR_003069 // SNORD88C // small nucleolar RNA, C/D box 88C // 19q13.33 // 692204	SNORD88C	NR_003069	NR_003069 // RefSeq // Homo sapiens small nucleolar RNA, C/D box 88C (SNORD88C), small	0.0360115	2.0562

## Sheet: Methods and analysis
Supplemental Table 2: Microarray experiments and data analysis
LNCaP cells stably overexpressing type 3a AR (LNCaP/pcDNA3/type 3a AR cells) or no ectopic type 3a AR (LNCaP/pcDNA3 cells) were cultured in 6-well plates in phenol-red-free RPMI containing 5% stripped FBS for 72 hours approaching 90% confluence, and then treated in triplicate with vehicle (0.1% ethanol) and 10 nM DHT for 24 hours.
After treatment, total RNA of treated cells was extracted using RNeasy Mini Kits (QIAGEN, Valencia, CA). Microarray experiments and data analysis were conducted by Adelaide University Microarray Facilities. Briefly, 300 ng of total RNA was labelled using the Affymetrix WT Sense Target labeling assay as per the manufacturer’s instructions (Affymetrix Inc).
Samples were hybridised to Affymetrix Human Gene 2.0 ST Arrays for 17 hours at 45°C prior to washing, staining and scanning as per the manufacturer’s instructions. The array data was analysed using Partek Genomics Suite (Partek Inc, MO).
Briefly, .cel files were imported using RMA back-ground correction, Partek’s own GC content correction, and mean probe summarization. Differential gene expression was assessed by ANOVA with the p value adjusted using step-up multiple test correction to control the false discovery rate (FDR) (Benjamini and Hochberg, 1995). Adjusted p values < 0.05 were considered to be significant.
Complete lists of the 4 differentially expressed gene sets from the four different comparisons are given in this Table in four defferent sheets.
